# Supplementary material for: Lactobacilli decrease the susceptibility of Salmonella Typhimurium to azithromycin
Source: Microbiol Spectr. 2024 Jun 25;12(8):e03497-23. doi: 10.1128/spectrum.03497-23 (PMC11302071; doi:10.1128/spectrum.03497-23)
Supplement: Table S3 — Relative growth and Z-score values for the complete SGD collection. [file spectrum.03497-23-s0002.xlsx]

## Sheet: Info
Table S3. Relative growth and Z-score values for the complete SGD collection in the presence of L. rhamnosus or in acidified conditions.
Index	Random number identification
Indentification	Strain identification number - from (16)
Gene	Gene name, if any, associated with deletion
Lacto + Azi	Growth value of each gene deletion in BHI + 128 ug/mL azithromycin + L. rhamnosus
Lacto	Growth value of each gene deletion in BHI + L. rhamnosus
pH5.5 + Azi	Growth value of each gene deletion in acidified BHI + 128 ug/mL azithromycin
pH5.5	Growth value of each gene deletion in acidified BHI
Relative growth (Lacto)	Relative growth of mutants in the presence of L. rhamnosus (Value of Lacto + Azi / value of Lacto)
Relative growth (pH 5.5)	Relative growth of mutants in the presence of L. rhamnosus (Value of ph 5.5 + Azi / value of ph 5.5)
Z score (Lacto)	Z.score of each relative growth value for the L. rhamnosus condition
Z score (pH 5.5)	Z.score of each relative growth value for the acidified media condition

## Sheet: All data
Index	Indentification	Gene	Lacto + Azi	Lacto	pH5.5 + Azi	pH5.5	Relative growth (Lacto)	Relative growth (pH 5.5)	Z score (Lacto)	Z score (pH 5.5)
1	STM14_0367	yafJ	0.988631	1.0534	0.740859	1.22613	0.938511	0.604226	-0.264562	-3.13336
2	STM14_3154		0.999173	1.05475	1.09847	0.986905	0.947306	1.11305	-0.22142	0.984028
3	STM14_2364	uvrC	0.98463	1.00551	0.938303	0.949033	0.979235	0.988693	-0.0647867	-0.0222513
4	STM14_3894	aer	0.980594	0.968955	0.927708	1.00665	1.01201	0.921576	0.0960006	-0.565364
5	STM14_0589	ybbK	1.17795	1.02908	0.910931	0.923304	1.14467	0.986599	0.746762	-0.0392002
6	STM14_5133	yjcD	0.976991	1.03256	0.92996	0.962595	0.946186	0.966097	-0.226915	-0.205102
7	STM14_0458	yaiI	1.09002	0.906311	0.985079	0.978072	1.2027	1.00717	1.03145	0.127222
8	STM14_2566	hisD	0.874124	0.958911	1.08139	1.09592	0.911581	0.986746	-0.396674	-0.0380113
9	STM14_3448	hycA	1.24284	0.951168	0.891452	0.949989	1.30665	0.938381	1.54136	-0.429379
10	STM14_4899	ego	0.952802	1.11026	0.884208	0.99373	0.858181	0.889786	-0.658631	-0.822607
11	STM14_4879	yiiM	0.811937	1.16356	0.863234	0.839607	0.697804	1.02814	-1.44538	0.296956
12	STM14_5056		0.939326	0.967473	0.909391	0.971338	0.970906	0.936225	-0.105645	-0.446828
13	STM14_4289	livH	1.08861	0.961101	0.946729	0.989828	1.13267	0.956458	0.68791	-0.283097
14	STM14_5098	zur	0.717962	0.846044	1.00212	1.09601	0.848611	0.914334	-0.705577	-0.623965
15	STM14_1878		1.20992	1.03853	1.00847	1.02359	1.16503	0.985231	0.846673	-0.0502713
16	STM14_2916	truA	1.0065	1.06567	1.08245	0.963463	0.944475	1.1235	-0.235304	1.06861
17	STM14_5014	hydH	1.01897	0.960582	0.961989	0.983225	1.06078	0.978402	0.335236	-0.105529
18	STM14_0872	ybgF	1.00272	1.01762	0.915381	1.16014	0.985359	0.789024	-0.034747	-1.63798
19	STM14_4824		1.11927	1.1123	1.25452	1.2124	1.00626	1.03474	0.0678007	0.350354
20	STM14_3141	yfhA	0.85784	0.994742	1.07268	1.06862	0.862375	1.0038	-0.638059	0.0999604
21	STM14_0145	yabB	0.926288	1.02234	1.05326	0.989767	0.90605	1.06415	-0.423805	0.588325
22	STM14_5405		0.821694	1.16747	1.1138	1.06096	0.703826	1.0498	-1.41583	0.472223
23	STM14_1023	grxA	0.953775	1.0275	1.03144	0.973213	0.928248	1.05984	-0.314909	0.553428
24	STM14_4832	yihQ	0.992112	1.06016	0.930531	0.976706	0.935817	0.952723	-0.277779	-0.31332
25	STM14_3974		1.35535	1.13617	1.16321	1.11867	1.19291	1.03981	0.983415	0.391402
26	STM14_0686	entF	0.825621	0.936473	1.07691	0.952438	0.881628	1.13069	-0.543608	1.12679
27	STM14_2848	menF	0.643651	1.00654	0.94799	0.907314	0.639472	1.04483	-1.73153	0.432019
28	STM14_1668	ynhA	0.940698	1.05491	1.04988	1.0158	0.891733	1.03355	-0.494036	0.340745
29	STM14_4960	udhA	0.484566	0.868087	1.04193	1.02479	0.5582	1.01672	-2.13022	0.204569
30	STM14_2162		1.00296	1.79625	1.02779	1.35454	0.558361	0.758769	-2.12943	-1.8828
31	STM14_4405		1.06786	1.07614	1.09626	0.980677	0.99231	1.11786	-0.000648036	1.023
32	STM14_4699	ilvM	0.994616	1.03007	1.03858	1.07241	0.965583	0.968454	-0.131759	-0.186028
33	STM14_1701	sseG	1.10003	1.05668	0.970876	0.978122	1.04102	0.992592	0.238326	0.00929989
34	STM14_2163		0.690745	1.07094	0.757844	0.926287	0.644989	0.818153	-1.70446	-1.40227
35	STM14_4663	atpA	1.24558	1.15212	1.0636	1.05456	1.08112	1.00858	0.435016	0.138644
36	STM14_2815		0.88844	0.96689	1.07763	1.02557	0.918864	1.05077	-0.360942	0.480034
37	STM14_1606	yniC	0.956394	0.974968	1.01307	0.984156	0.98095	1.02938	-0.0563761	0.307004
38	STM14_0773	gltI	0.82297	1.03842	1.00549	1.01709	0.79252	0.98859	-0.980739	-0.0230839
39	STM14_4356		0.707448	0.891942	0.931334	0.983245	0.793154	0.947204	-0.977627	-0.357979
40	STM14_3103		0.963106	0.984296	0.891038	0.895585	0.978472	0.994923	-0.068531	0.0281571
41	STM14_3696	ygfB	1.30444	0.973562	0.942649	0.912783	1.33986	1.03272	1.7043	0.334012
42	STM14_3332		0.940577	1.0805	0.920118	0.993955	0.870498	0.925714	-0.598207	-0.53188
43	STM14_1119		0.86065	0.997447	1.09695	0.995327	0.862853	1.10211	-0.635712	0.89548
44	STM14_3766		1.00783	0.956634	1.02566	0.930233	1.05352	1.10259	0.299627	0.899391
45	STM14_3754	trmB	0.916067	0.953699	0.946177	0.965293	0.960541	0.980197	-0.156494	-0.0910049
46	STM14_0921	bioF	1.103	1.04184	0.915567	0.93864	1.0587	0.975419	0.325021	-0.129669
47	STM14_2575	gnd	1.48964	1.001	0.822979	1.02547	1.48816	0.802538	2.43179	-1.52862
48	STM14_3433		0.831345	1.16398	0.915374	1.01111	0.714227	0.90532	-1.36481	-0.696906
49	STM14_1851		1.08591	0.987824	0.999025	1.04777	1.09929	0.953475	0.524162	-0.307238
50	STM14_5420	yjiG	0.944859	1.09929	1.06515	1.07604	0.859519	0.989873	-0.652068	-0.0127045
51	STM14_4839	yihW	0.912968	1.03289	0.940454	0.930916	0.883898	1.01025	-0.532474	0.152152
52	STM14_2127		1.14706	0.955504	0.996575	0.923701	1.20048	1.07889	1.02055	0.707652
53	STM14_3121		1.20779	1.04612	1.02986	1.0828	1.15454	0.95111	0.795206	-0.326376
54	STM14_1098		0.658987	0.975441	1.03088	0.91748	0.675579	1.1236	-1.5544	1.06943
55	STM14_3060	yfgE	0.998433	1.02893	0.996985	0.976024	0.970356	1.02148	-0.108344	0.243024
56	STM14_2657	mrp	0.730723	1.07142	0.996987	1.02048	0.682014	0.976981	-1.52283	-0.117027
57	STM14_3679	ygfY	0.955366	0.998294	1.04055	0.977803	0.956999	1.06417	-0.173869	0.588535
58	STM14_0251	yaeH	1.09566	1.0025	0.890371	1.01094	1.09293	0.880738	0.492941	-0.895827
59	STM14_0938	ybhM	0.698676	1.01399	0.886479	1.07648	0.689038	0.823496	-1.48838	-1.35903
60	STM14_0219	yadB	1.00512	0.979921	0.961852	0.992629	1.02571	0.968995	0.16322	-0.181653
61	STM14_3899	ygjO	1.41248	1.16583	1.09009	1.11264	1.21156	0.979729	1.07492	-0.0947883
62	STM14_4660	atpC	1.33222	0.997157	1.04179	0.941038	1.33602	1.10706	1.68547	0.935569
63	STM14_3458	sitA	0.942862	1.06565	1.04124	1.0617	0.884773	0.98073	-0.528179	-0.0866874
64	STM14_1371	pabC	0.978604	0.985938	1.03459	1.13346	0.992561	0.912771	0.000584451	-0.636618
65	STM14_2903	ubiX	1.15835	0.86537	0.960738	0.966878	1.33856	0.99365	1.69792	0.0178577
66	STM14_1577	gdhA	0.987074	0.97315	1.06397	1.0025	1.01431	1.06132	0.10727	0.565444
67	STM14_4664	atpH	1.07819	1.08636	1.02357	1.01135	0.992474	1.01208	0.000158909	0.167013
68	STM14_2347		1.14682	0.97804	0.987456	0.958562	1.17257	1.03014	0.883644	0.313167
69	STM14_1314	ymdC	0.771891	1.02808	0.960519	1.04877	0.750805	0.915848	-1.18537	-0.611713
70	STM14_1891	adhP	0.786606	0.960255	0.82668	0.99015	0.819164	0.834904	-0.850035	-1.26672
71	STM14_0402		1.26854	0.997227	0.968779	1.02281	1.27207	0.947169	1.37173	-0.358262
72	STM14_5533	srgC	1.00216	1.0182	0.916107	1.27778	0.984251	0.716952	-0.040182	-2.22118
73	STM14_2887	ulaA_2	1.03602	0.968221	0.982593	0.859429	1.07002	1.14331	0.380573	1.2289
74	STM14_4764	pldB	0.992939	1.01938	1.02999	0.941142	0.974059	1.0944	-0.0901773	0.833167
75	STM14_3861	ygiB	0.940689	0.949044	0.960348	0.985985	0.991196	0.973999	-0.00610995	-0.141158
76	STM14_4870	rhaR	1.24558	1.09291	1.07435	1.07871	1.1397	0.995966	0.722386	0.0365954
77	STM14_3513		1.25008	1.07027	0.896932	0.916461	1.16801	0.978691	0.861257	-0.103193
78	STM14_4586	emrD	1.86262	1.01477	0.89705	0.933452	1.83551	0.961003	4.13573	-0.246318
79	STM14_0009	yaaH	0.954792	0.934893	1.0143	0.945266	1.02128	1.07303	0.141491	0.660234
80	STM14_2663	yehU	0.989967	1.01129	1.01488	0.981018	0.978918	1.03451	-0.0663444	0.348521
81	STM14_1960		0.944492	0.923759	1.02691	1.00997	1.02244	1.01678	0.147178	0.205017
82	STM14_0950	ybiH	1.10247	0.986476	0.987572	0.933321	1.11759	1.05813	0.613921	0.539599
83	STM14_5050		1.0119	1.01173	1.02982	1.07071	1.00017	0.96181	0.0379157	-0.239788
84	STM14_4477	rfaY	0.31481	1.12693	0.764182	0.976014	0.279353	0.782962	-3.49813	-1.68703
85	STM14_0731	pagP	1.08766	0.95204	0.891516	0.94681	1.14245	0.9416	0.735881	-0.403332
86	STM14_0917	hutH	0.906828	1.04692	1.06812	1.13665	0.866189	0.939709	-0.619348	-0.41863
87	STM14_3858	nudF	1.04314	1.09474	1.00563	0.968275	0.952859	1.03858	-0.194179	0.381428
88	STM14_1012	yliJ	0.992552	1.05071	1.03473	1.07075	0.944647	0.966359	-0.234462	-0.202981
89	STM14_1386	ycfJ	1.25179	1.0215	0.923445	0.978071	1.22544	0.94415	1.14301	-0.382699
90	STM14_4774	udp	0.79876	0.977537	0.960138	1.02095	0.817115	0.940434	-0.860083	-0.412765
91	STM14_5269	sgaU	0.894491	1.05886	1.07537	1.06669	0.844771	1.00814	-0.724414	0.135077
92	STM14_3546		0.772416	1.02793	0.975821	1.00305	0.751431	0.972856	-1.1823	-0.150403
93	STM14_2934	yfcB	0.666906	0.980412	0.887782	0.997735	0.68023	0.889797	-1.53159	-0.82252
94	STM14_3748	yggW	0.891065	1.07764	1.07519	1.06843	0.82687	1.00632	-0.812228	0.120412
95	STM14_5313		1.07159	1.01749	0.972771	1.03752	1.05317	0.937596	0.297886	-0.435731
96	STM14_3771		1.06869	0.854269	1.08316	1.05098	1.251	1.03062	1.26838	0.317033
97	STM14_2539	pduO	0.90024	0.944522	1.07899	0.964736	0.953117	1.11843	-0.192911	1.02762
98	STM14_3827	metC	1.6922	1.06008	0.990928	0.961386	1.5963	1.03073	2.96227	0.3179
99	STM0099		1.18875	1.02979	0.938153	0.905787	1.15436	1.03573	0.794318	0.358391
100	STM14_4246	glpD	1.01259	0.923958	1.05106	1.03781	1.09593	1.01277	0.507647	0.172549
101	STM14_4681	rbsB	0.861311	1.00019	1.05679	1.00947	0.86115	1.04688	-0.644066	0.448565
102	STM14_5513	sthD	0.850532	1.01309	1.19724	1.22433	0.839543	0.977874	-0.750062	-0.109802
103	STM14_0201	gcd	0.956225	0.940339	0.986666	0.992792	1.01689	0.99383	0.119952	0.0193124
104	STM14_1473		0.886977	1.00902	1.01082	1.03466	0.87905	0.976953	-0.556254	-0.117255
105	STM14_3417	recA	0.548934	1.39276	1.14259	1.20965	0.394134	0.944562	-2.93506	-0.379365
106	MicA	MicA	1.10718	1.08843	0.993976	0.95993	1.01722	1.03547	0.121567	0.356244
107	STM14_0508	phnR	1.09298	1.02754	1.15162	1.10866	1.06368	1.03875	0.349451	0.382783
108	STM14_3597	ygdI	1.0279	1.02274	1.03744	0.953878	1.00505	1.0876	0.0618297	0.778107
109	STM14_4022	yhcG	0.983062	0.981767	0.921252	0.955954	1.00132	0.963699	0.0435512	-0.224507
110	STM14_4476	rfaZ	1.04803	1.03162	0.93611	0.902903	1.0159	1.03678	0.115078	0.366849
111	STM14_3610	ptr	0.861632	1.05559	0.953459	0.96275	0.816255	0.990349	-0.864304	-0.00885298
112	STM14_3307		0.926898	1.02123	1.08457	1.05526	0.907629	1.02778	-0.416058	0.294021
113	STM14_0587	cueR	1.08299	1.05221	1.0579	0.978337	1.02926	1.08133	0.180599	0.727345
114	STM14_4321	yhiP	0.968499	1.02863	0.901537	0.961279	0.94154	0.937852	-0.249703	-0.433657
115	STM14_5390		0.799464	1.06862	0.940442	0.980734	0.748125	0.958916	-1.19852	-0.263207
116	STM14_2588	rfbC	1.01941	1.08298	0.97819	1.06543	0.941294	0.918115	-0.250912	-0.593371
117	STM14_3344	iroB	1.23646	1.03991	1.04477	0.967312	1.18901	1.08008	0.964281	0.717228
118	STM14_5252	yjfI	1.11547	0.998776	1.07961	1.0239	1.11683	1.05441	0.610209	0.509525
119	STM14_5556		0.970962	0.891947	0.886963	0.955315	1.08859	0.928452	0.471648	-0.509728
120	STM14_0413		0.934006	1.01756	0.880658	1.08306	0.917887	0.813123	-0.365735	-1.44297
121	STM14_1748	pdxY	0.941787	0.987526	0.913446	0.926093	0.953684	0.986343	-0.190133	-0.0412714
122	STM14_2817	glpQ	0.989045	1.05121	0.981049	0.94858	0.940862	1.03423	-0.253032	0.346221
123	STM14_4038	yhcM	1.07089	0.937095	0.989987	1.0136	1.14278	0.976704	0.737491	-0.119267
124	STM14_3301		0.65399	0.901612	1.05044	0.963291	0.725357	1.09047	-1.31021	0.801307
125	STM14_1065		1.11328	0.941642	0.926716	0.981887	1.18227	0.943811	0.931226	-0.38544
126	STM14_2680		1.18981	0.980305	0.991227	0.957878	1.21371	1.03482	1.08546	0.350967
127	STM14_4455		0.998359	1.07873	1.00109	1.04977	0.925492	0.953627	-0.32843	-0.306005
128	STM14_0207	stiC	0.947437	1.01576	1.01669	1.05399	0.932742	0.964612	-0.292866	-0.217114
129	STM14_0130	ryaA	1.13047	1.00445	0.927446	0.935544	1.12545	0.991344	0.652505	-0.000804049
130	STM14_5063		1.65984	1.0514	1.05053	1.07216	1.57869	0.979822	2.8759	-0.0940401
131	STM14_4057	yhcO	0.964142	1.04543	0.982922	0.953579	0.922246	1.03077	-0.344353	0.318244
132	STM14_0471	phoR	1.00353	0.980702	0.949013	0.982692	1.02327	0.965728	0.151254	-0.208086
133	STM14_3151	murQ	0.988681	1.05034	1.03534	1.08413	0.941295	0.954994	-0.250906	-0.29495
134	STM14_2635		1.4003	1.04391	1.13119	1.09603	1.3414	1.03208	1.71186	0.328844
135	STM14_5489	deoB	0.858535	0.966329	1.08161	1.02019	0.88845	1.06021	-0.510143	0.556494
136	STM14_4231	malQ	1.008	0.968619	0.894061	0.910966	1.04066	0.981442	0.236529	-0.0809272
137	STM14_1935	ydcR	1.64543	1.02217	0.995494	1.0047	1.60974	0.990835	3.02821	-0.00491948
138	STM14_0932	moaC	1.20476	1.32704	0.890918	0.721034	0.907857	1.23561	-0.414938	1.97581
139	STM1871		0.884553	0.862826	1.10673	0.910765	1.02518	1.21517	0.160606	1.81037
140	STM14_3589	fucP	1.13577	1.01496	1.06628	0.991571	1.11903	1.07535	0.620975	0.678943
141	STM14_3976	secG	0.75033	0.987959	1.00733	1.06534	0.759475	0.945546	-1.14284	-0.371396
142	STM14_0892	dcoB	1.10143	0.983421	1.02955	0.978743	1.12	1.05191	0.625754	0.48926
143	STM14_2178	dadX	2.04176	1.04626	0.971749	1.03034	1.95148	0.943133	4.70465	-0.390923
144	STM14_0972	ybiP	1.42565	1.10993	1.04727	1.01439	1.28445	1.03242	1.43246	0.331551
145	STM14_3810	hybD	0.82539	2.40614	0.944367	1.27487	0.343034	0.740754	-3.18573	-2.02858
146	STM14_0503	thiI	0.984344	1.05318	1.04985	1.03812	0.934641	1.01129	-0.283549	0.160615
147	STM14_3385		0.939774	0.932218	1.01953	0.977423	1.00811	1.04308	0.0768394	0.417812
148	STM14_2626	yegO	0.975209	1.00369	0.893885	0.965152	0.971624	0.92616	-0.102126	-0.528271
149	STM14_5263	yjfQ	1.21807	1.01977	1.09368	1.10199	1.19446	0.99246	0.991001	0.00823158
150	STM14_5566		0.973106	0.993008	0.936484	1.00074	0.979958	0.935791	-0.06124	-0.450339
151	STM14_4749	yigA	0.867873	0.975237	0.891484	0.939231	0.889909	0.949164	-0.502984	-0.342122
152	STM14_5151	gltP	1.02158	1.01272	1.00744	0.937622	1.00875	1.07446	0.0799927	0.671794
153	STM14_4940	talC	0.962424	0.960494	0.974319	0.97113	1.00201	1.00328	0.0469337	0.0958165
154	STM14_0772	gltJ	1.07962	0.99466	0.951915	0.965436	1.08542	0.985994	0.456095	-0.0440919
155	STM14_3006	yfeZ	0.878268	0.933402	1.0279	1.02067	0.940932	1.00708	-0.252686	0.126536
156	STM14_2120	ychK	1.27808	0.993043	0.951836	1.02464	1.28703	0.928944	1.44513	-0.505745
157	STM14_2833	ais	0.778989	1.08285	1.08703	0.986082	0.719385	1.10237	-1.33951	0.897652
158	STM14_4917	menG	1.0874	0.94156	1.09467	1.03829	1.1549	1.0543	0.796934	0.508639
159	STM14_2203	yoaA	1.02046	1.12399	0.999989	1.03291	0.907887	0.968128	-0.414792	-0.188662
160	STM14_2227		0.957955	0.996956	1.01085	1.00347	0.96088	1.00735	-0.15483	0.128728
161	STM14_2492		0.884276	0.950949	0.98027	1.07253	0.929888	0.913982	-0.306866	-0.626812
162	STM14_3361		0.957517	0.968113	0.95016	1.02008	0.989055	0.931457	-0.0166155	-0.48541
163	STM14_3847		1.22144	0.983175	0.964216	0.938636	1.24234	1.02725	1.22591	0.289769
164	STM14_4519		1.14364	0.972363	0.998363	1.00475	1.17615	0.993646	0.901197	0.0178297
165	STM14_3294	smpB	0.617102	1.0036	0.963699	1.0006	0.614886	0.963121	-1.85214	-0.229185
166	STM14_0863	ybgT	1.04915	1.04528	0.966848	0.927179	1.0037	1.04278	0.055241	0.415458
167	STM14_5016	purD	1.23758	1.1214	0.977686	0.966785	1.10361	1.01128	0.545326	0.160484
168	STM14_4204	yrfD	1.06949	0.980941	1.07083	1.0392	1.09027	1.03043	0.47991	0.315481
169	STM14_1806	ynfI	1.06911	1.00872	1.08015	0.984719	1.05986	1.09691	0.330747	0.853422
170	STM14_0630	ybcI	0.969391	0.942178	0.99492	0.916389	1.02888	1.0857	0.178765	0.762693
171	STM14_0450		0.934938	0.955496	0.884552	0.931032	0.978484	0.950077	-0.0684699	-0.334736
172	STM14_3243	yfiD	1.00474	0.974189	1.00601	1.01224	1.03136	0.993843	0.19091	0.0194205
173	STM14_3506		1.03693	0.988353	1.03393	0.999696	1.04915	1.03425	0.278167	0.346385
174	STM14_3591	fucK	1.28396	1.01786	0.990852	0.986539	1.26143	1.00437	1.31956	0.104612
175	STM14_0602	sfbC	1.09754	1.02747	1.00885	1.00333	1.0682	1.0055	0.371647	0.113717
176	STM14_3489	spaP	0.855926	1.13187	0.954455	1.11375	0.756208	0.856977	-1.15887	-1.0881
177	STM14_3926	tdcB	0.721592	0.974153	1.15108	1.07439	0.740738	1.07139	-1.23476	0.646899
178	STM14_2688	yohJ	0.716745	1.03966	0.867926	1.02892	0.689403	0.843527	-1.48659	-1.19694
179	STM14_0705	ybdO	0.799372	0.974187	1.23255	1.06191	0.820552	1.16069	-0.843223	1.36953
180	STM14_1041	artQ	1.02907	0.979016	1.05324	0.914581	1.05113	1.15161	0.287881	1.29609
181	STM14_3750	ansB	0.888509	1.23099	1.1143	1.03289	0.721783	1.07881	-1.32774	0.707012
182	STM14_4576	ilvN	1.05064	1.09148	0.987273	1.03071	0.962584	0.957859	-0.146471	-0.271761
183	STM14_2792	eco	1.6039	1.03898	0.952419	0.903618	1.54372	1.05401	2.70437	0.506257
184	STM14_5394		1.04555	1.04922	1.05084	0.962281	0.996507	1.09203	0.0199401	0.813958
185	STM14_0896	gpmA	1.1317	0.977601	1.0455	0.988501	1.15763	1.05766	0.810367	0.535819
186	STM14_4883	cpxP	0.828788	1.14095	0.978196	1.15487	0.726405	0.847015	-1.30507	-1.16871
187	STM14_3321		0.972258	0.950969	1.17567	0.998365	1.02239	1.17759	0.146895	1.50631
188	STM14_3874	yqiK	1.00066	1.04492	0.940017	0.902659	0.957644	1.04139	-0.170703	0.404145
189	yjgG	yjgG	1.17562	1.03455	1.12368	0.998079	1.13637	1.12585	0.706033	1.08759
190	STM14_3017	eutA	1.23363	0.976962	0.950376	0.934323	1.26272	1.01718	1.32588	0.208275
191	STM14_1054	ybjE	1.00205	0.981888	0.995357	0.961593	1.02053	1.03511	0.13781	0.353373
192	STM14_2378	fliC	0.843175	1.08182	1.03853	1.07688	0.779405	0.964389	-1.04507	-0.218925
193	STM14_0306	gloB	0.985052	1.05634	0.951599	1.0347	0.932513	0.919683	-0.293988	-0.580679
194	STM14_3244	ung	1.601	1.04323	0.997451	1.03962	1.53466	0.959437	2.65991	-0.258996
195	STM14_3149	yfhB	1.03804	0.985031	0.991967	0.973778	1.05381	1.01868	0.301063	0.220391
196	STM14_2698	mglB	1.0155	1.04581	1.03011	0.945533	0.971025	1.08945	-0.105064	0.793066
197	STM14_4735	hemX	0.496765	1.16559	1.04293	1.10226	0.426192	0.946167	-2.7778	-0.366371
198	STM14_1210	rmf	0.977255	1.01392	0.89871	0.993582	0.963837	0.904515	-0.140323	-0.703423
199	STM14_2727	setB	1.1832	0.940407	1.25462	0.992354	1.25818	1.26429	1.30359	2.20784
200	STM14_4547		0.998627	1.04349	1.02908	0.95336	0.957005	1.07942	-0.173841	0.711941
201	STM14_1580	xthA	0.896173	0.988973	1.03875	0.962033	0.906165	1.07974	-0.423239	0.7145
202	STM14_2547	pduX	0.867917	1.09183	0.942449	0.948868	0.794917	0.993236	-0.968977	0.014505
203	STM14_3785		0.953344	1.07217	0.934021	0.909734	0.889169	1.0267	-0.506618	0.285274
204	STM14_1928	srfA	1.09571	1.07079	0.992129	0.962369	1.02327	1.03092	0.151253	0.319482
205	STM14_5311		1.16817	0.976842	0.949832	0.961348	1.19587	0.98802	0.997924	-0.0276958
206	STM14_5320		1.16761	1.07784	1.00374	1.03686	1.08328	0.968063	0.445621	-0.189193
207	STM14_2302	znuB	0.957845	0.993734	1.0663	1.01724	0.963885	1.04823	-0.140088	0.459495
208	STM14_3918	yhaK	1.45629	0.983271	0.834219	0.978329	1.48107	0.852698	2.39702	-1.12273
209	STM14_0757		1.052	0.961079	0.896125	1.07123	1.09461	0.836538	0.50118	-1.25349
210	STM14_5142		0.870891	0.974946	0.887076	0.945373	0.893271	0.938334	-0.486494	-0.429758
211	STM14_2356	yecA	0.902092	0.952194	1.03546	1.29069	0.947382	0.802251	-0.221046	-1.53094
212	STM14_0109	ksgA	0.92027	0.935427	0.887794	1.10047	0.983797	0.80674	-0.0424082	-1.49462
213	STM14_5479	T13	1.26375	1.05175	0.814864	0.894172	1.20156	0.911306	1.02585	-0.648472
214	STM14_2974	xapR	0.792349	1.0303	0.974982	1.00855	0.769045	0.96672	-1.0959	-0.200062
215	STM14_3008	amiA	0.893297	1.01746	1.02887	0.936213	0.877971	1.09897	-0.56155	0.870071
216	STM14_4113	mscL	1.02248	1.01426	0.89224	0.935298	1.0081	0.953963	0.0768039	-0.303286
217	STM14_4671	gidA	0.820127	0.930587	1.10801	0.967182	0.8813	1.14561	-0.545217	1.24751
218	STM14_0352	safA	1.01976	0.981093	0.936221	0.986019	1.03942	0.949496	0.230437	-0.339435
219	STM14_5299		1.14572	1.06823	0.980576	1.1088	1.07254	0.88436	0.392941	-0.86652
220	STM14_5387		0.808862	1.19424	1.22197	1.23137	0.677302	0.992365	-1.54595	0.00746022
221	STM14_4560		0.746157	0.976409	0.956577	0.859833	0.764185	1.11252	-1.11974	0.979715
222	STM14_5576	parB	0.508636	0.679029	0.62526	0.721329	0.749064	0.866817	-1.19392	-1.00848
223	STM14_1841	yneJ	1.02617	0.914079	0.918533	1.01246	1.12263	0.907227	0.638629	-0.681479
224	STM14_5569		0.933838	1.02481	0.950103	0.976896	0.911231	0.972573	-0.39839	-0.152699
225	STM14_5093	dgkA	1.32971	0.956626	0.906581	0.922108	1.39	0.983161	1.95026	-0.0670177
226	STM14_0979		1.06518	1.01832	1.1584	1.08248	1.04602	1.07014	0.262841	0.636796
227	STM14_1975		1.18771	1.02787	1.04802	0.967131	1.15551	1.08364	0.799937	0.746045
228	STM14_1312	ymdA	0.963679	1.0215	1.04243	1.0123	0.943396	1.02977	-0.240598	0.310105
229	STM14_4600	ibpA	1.09417	1.09455	1.07584	1.01573	0.999647	1.05918	0.0353451	0.548133
230	STM14_2611	wzc	0.851539	0.957504	1.05374	0.913643	0.889332	1.15334	-0.505815	1.31004
231	STM14_1704	ssaI	1.10225	0.985835	0.948755	0.9205	1.11809	1.03069	0.616365	0.317625
232	STM14_1687	ssrA	1.14644	1.06109	0.991532	0.980515	1.08044	1.01124	0.431684	0.160161
233	STM14_4928	metB	1.26324	1.05354	1.03447	1.07002	1.19905	0.966781	1.01352	-0.199567
234	STM14_4159	slyD	1.09843	1.33606	1.05008	1.3274	0.822141	0.79108	-0.835428	-1.62134
235	STM14_1240	pipD	1.05648	1.00941	1.03118	1.0269	1.04663	1.00417	0.265834	0.10302
236	STM14_3829	yqhC	1.06836	1.06375	1.04431	1.01845	1.00433	1.0254	0.0583181	0.274754
237	STM14_3024	eutD	1.56517	1.03555	1.0024	1.04138	1.51144	0.962566	2.546	-0.233677
238	STM14_2278		1.02088	0.974754	0.995164	0.963346	1.04732	1.03303	0.269229	0.336512
239	STM14_3878	ygiF	0.806236	0.948732	0.959679	1.03259	0.849804	0.929386	-0.699725	-0.502162
240	STM14_0346		0.937749	1.01668	1.08956	1.07169	0.922364	1.01668	-0.343773	0.204188
241	STM14_5580		1.14307	0.96527	1.01947	0.916341	1.1842	1.11255	0.94069	0.979998
242	STM14_4305	tcp	0.992798	1.07925	0.912341	0.957572	0.919894	0.952765	-0.355892	-0.312983
243	STM14_2352		0.846482	0.892059	0.953784	0.887669	0.948908	1.07448	-0.213559	0.671945
244	STM14_0616	ylbA	0.979022	1.03824	0.924513	0.967259	0.942963	0.955807	-0.242725	-0.288369
245	STM14_0426	foxA	1.1662	0.953385	1.05096	0.918687	1.22322	1.14399	1.13211	1.23438
246	STM14_2546	pduW	1.13944	1.02952	1.01111	1.02223	1.10676	0.989118	0.560812	-0.0188132
247	STM14_4572		0.977652	0.923393	0.995191	1.05483	1.05876	0.943457	0.325334	-0.388302
248	STM14_3158	pdxJ	0.957539	1.05664	0.962892	0.914711	0.906208	1.05267	-0.423028	0.495476
249	STM14_3685		1.03723	1.01454	1.07415	0.993259	1.02236	1.08144	0.146788	0.728263
250	STM14_5307		0.697169	0.982041	1.00845	1.06327	0.709918	0.948439	-1.38595	-0.347986
251	STM14_4835	yihT	0.938623	0.959573	1.15642	1.19121	0.978168	0.9708	-0.070024	-0.167045
252	STM14_4685	yieP	0.985677	1.0395	1.01868	1.10953	0.94822	0.918124	-0.216933	-0.593299
253	STM14_1264	cbpA	1.09643	1.00351	1.05023	1.04461	1.09259	1.00538	0.491271	0.112764
254	STM14_5528	repC	0.96436	0.80691	1.13766	1.05406	1.19513	1.07932	0.994298	0.711069
255	STM14_2284	ptrB	0.974593	1.20966	1.14546	1.12617	0.805677	1.01713	-0.916195	0.207879
256	STM14_3986	dacB	1.16475	1.00714	1.01692	1.01386	1.15649	1.00302	0.804761	0.0936515
257	STM14_0845		1.05236	1.03988	1.06601	1.05357	1.012	1.01181	0.0959608	0.164794
258	STM14_3164	gogB	1.0478	0.968064	1.01285	1.05498	1.08236	0.960071	0.441107	-0.253861
259	STM14_3325		0.804848	0.979512	1.04589	1.018	0.821682	1.0274	-0.837679	0.290925
260	STM14_4010	ptsN	0.989104	0.988697	0.887201	0.927767	1.00041	0.956276	0.0390936	-0.284572
261	STM14_3655		1.15528	0.98234	0.953396	0.965448	1.17605	0.987517	0.900726	-0.0317701
262	STM14_4377		1.01283	1.05357	1.01784	0.988023	0.961329	1.03017	-0.15263	0.313404
263	STM14_5254		0.955421	0.959486	1.0546	1.05135	0.995763	1.00309	0.0162939	0.0942347
264	STM14_3682	yqfA	0.982801	1.08009	1.04002	1.03547	0.909928	1.0044	-0.404781	0.104808
265	STM14_0315		1.03455	1.18601	0.981589	1.17037	0.872294	0.838702	-0.589399	-1.23598
266	STM14_0093	fixX	0.980148	0.966061	0.969265	1.05821	1.01458	0.915951	0.108609	-0.610882
267	STM14_1342	flgM	1.32443	1.03618	1.03644	0.970717	1.27818	1.0677	1.40171	0.6171
268	STM14_0123	araC	1.16925	1.1014	0.976742	1.02833	1.0616	0.949831	0.339264	-0.336723
269	STM14_0003	thrB	0.595607	1.1709	0.916521	0.962879	0.508674	0.951855	-2.37317	-0.320344
270	STM14_1938	ugtL	1.03487	1.11401	0.935536	0.923824	0.928958	1.01268	-0.311426	0.171831
271	STM14_3064	purM	1.14598	1.06626	0.99485	0.992331	1.07477	1.00254	0.403857	0.0897792
272	STM14_4451	lldP	0.829067	0.851506	0.996979	0.985475	0.973647	1.01167	-0.0921981	0.163704
273	STM14_1228	yccX	1.20362	1.02677	1.0064	1.04871	1.17224	0.959654	0.882032	-0.257238
274	STM14_4188	bigA	0.857411	0.997189	0.99858	0.965755	0.859828	1.03399	-0.65055	0.344283
275	STM14_0832	ybgK	1.39409	0.962465	1.01589	0.976521	1.44845	1.04031	2.23702	0.395464
276	STM14_0353	safB	1.08676	0.852518	1.02891	1.08143	1.27476	0.951439	1.38496	-0.323711
277	STM14_0373	gpt	1.06693	1.03896	1.00226	1.0493	1.02692	0.955172	0.169142	-0.293505
278	STM14_1025	mdaA	1.0024	1.05058	1.06254	1.05437	0.954139	1.00775	-0.187899	0.13198
279	STM14_4475	rfaK	1.21553	0.993895	1.06083	1.00629	1.22299	1.05419	1.13099	0.507767
280	STM14_4963	yijD	1.10303	1.03323	0.98495	0.989671	1.06755	0.99523	0.36846	0.0306447
281	STM14_3544		0.958286	0.956448	1.16533	1.04767	1.00192	1.1123	0.0465032	0.978012
282	STM14_1785	ydgH	0.814114	0.999013	0.929135	1.01497	0.814918	0.915435	-0.870862	-0.615058
283	STM14_3085	sinH	0.965742	0.997557	0.951134	1.06562	0.968107	0.892566	-0.119375	-0.800111
284	STM14_4622	dgoK	1.12291	1.003	0.976047	1.0193	1.11955	0.957565	0.623566	-0.274144
285	STM14_2422	umuC	0.848574	1.05911	0.902964	0.98808	0.801212	0.913857	-0.938099	-0.627825
286	STM14_4248		0.956922	0.93611	0.98229	1.03514	1.02223	0.948945	0.14614	-0.343892
287	STM14_3689	gcvT	1.14371	1.03242	0.954932	0.931639	1.10779	1.025	0.565847	0.271565
288	STM14_2758	oafA	0.974033	1.02643	0.987868	0.979133	0.948954	1.00892	-0.213333	0.141435
289	STM14_1626	ihfA	1.00605	1.03332	0.989991	0.989593	0.973617	1.0004	-0.0923469	0.0725017
290	STM14_0818	speF	0.986344	1.03572	0.995247	1.037	0.952331	0.959734	-0.196766	-0.256588
291	STM14_4257	glgX	1.07505	0.98725	0.923026	1.01696	1.08893	0.907632	0.473344	-0.678198
292	STM14_5073		0.863367	0.961144	0.883282	0.898496	0.898271	0.983067	-0.461967	-0.0677809
293	STM14_3641	araE	0.971193	0.945	0.89522	1.01463	1.02772	0.882311	0.173049	-0.883095
294	STM14_1740	ydhJ	1.10575	0.967192	1.08979	1.06484	1.14326	1.02343	0.739847	0.258816
295	STM14_4283	ugpB	0.726625	1.08159	1.06725	1.04401	0.67181	1.02226	-1.57289	0.249376
296	STM14_0505	phnU	1.06545	1.04531	0.987058	0.947785	1.01926	1.04144	0.131581	0.404547
297	STM14_5049		1.13714	1.04668	1.07486	0.956723	1.08642	1.12348	0.461033	1.06845
298	STM14_3944		0.901336	0.947229	0.977294	0.939254	0.95155	1.0405	-0.200598	0.396976
299	STM14_2980	yfeH	0.983961	1.06117	1.07928	1.0461	0.927239	1.03171	-0.319859	0.325856
300	STM14_3630	ygdR	0.925442	0.975111	1.04232	0.953104	0.949062	1.09361	-0.212802	0.826734
301	STM14_3488	spaQ	0.880629	0.979817	1.01991	0.995824	0.898769	1.02419	-0.459521	0.264975
302	STM14_0350		0.869244	1.0187	1.05597	1.04943	0.85329	1.00623	-0.682626	0.119672
303	STM14_2591	rfbB	1.23688	1.02883	0.979762	0.899184	1.20222	1.08961	1.02907	0.794386
304	STM14_5549		1.39982	0.988996	0.848341	0.858531	1.41539	0.98813	2.07484	-0.0268059
305	STM14_5424	yjiN	0.934968	1.08495	0.967879	1.03805	0.86176	0.9324	-0.641073	-0.477778
306	STM14_4215	pckA	1.32388	0.901509	1.09267	0.9918	1.46852	1.1017	2.33545	0.892232
307	STM14_0202	hpt	0.959954	1.12729	1.01972	1.02607	0.851558	0.993812	-0.691121	0.0191729
308	STM14_5176	dcuR	0.749541	1.1117	1.08312	1.08485	0.674227	0.998408	-1.56103	0.0563584
309	STM14_4385	lpfC	1.10212	1.01632	1.00711	1.00471	1.08442	1.00239	0.451201	0.0885924
310	STM14_4941	ptsA	1.38032	0.990517	1.07355	1.00738	1.39353	1.06569	1.9676	0.600768
311	STM14_4266	gntR	0.89984	0.806754	1.01394	1.03505	1.11538	0.979599	0.6031	-0.0958419
312	STM14_0192	yacL	1.14507	1.04383	1.02278	0.993892	1.097	1.02907	0.512906	0.304472
313	STM14_2324		0.828631	1.07404	1.1996	1.25285	0.771508	0.957497	-1.08381	-0.274692
314	STM14_2137	narL	1.06165	1.03572	1.01139	1.00342	1.02504	1.00795	0.159935	0.133536
315	STM14_3650		1.05826	0.916727	0.985978	1.03994	1.15439	0.948108	0.794474	-0.350667
316	STM14_0459	aroL	1.05591	1.02312	1.03455	0.990105	1.03204	1.04489	0.194265	0.432515
317	STM14_2681	yohI	0.954676	1.06182	0.985747	0.993986	0.899096	0.991712	-0.457916	0.00217307
318	STM14_1675	orf245	1.29848	1.00474	0.939075	0.879459	1.29235	1.06779	1.47123	0.61778
319	STM14_1956		1.04569	0.993514	0.788269	0.935961	1.05251	0.842204	0.294688	-1.20765
320	STM14_0844		0.977296	0.956168	1.20039	1.10521	1.0221	1.08612	0.145475	0.766092
321	STM14_4245	glpE	0.7297	0.943027	1.05487	1.04069	0.773785	1.01363	-1.07264	0.17955
322	STM14_3066	ppk	1.74308	0.939607	0.872237	0.965398	1.85512	0.9035	4.23195	-0.711639
323	STM14_2348	araH	0.991269	0.97474	1.02216	1.06609	1.01696	0.958796	0.120263	-0.264177
324	STM14_2628	baeS	0.907212	1.00357	0.950128	0.988449	0.903981	0.961231	-0.433954	-0.244478
325	STM14_2743	yejF	0.937613	0.926201	1.10513	1.03277	1.01232	1.07007	0.0975211	0.636213
326	STM14_4850	fdoI	1.09729	0.935369	1.04392	0.977513	1.17311	1.06793	0.886287	0.618962
327	STM14_3033	talA	1.00718	1.04378	1.04032	1.01271	0.964936	1.02727	-0.134933	0.289886
328	STM14_0815	pgm	0.633693	0.729085	0.455899	1.0741	0.869161	0.424449	-0.604765	-4.58812
329	STM14_0104	kefC	1.16401	1.05323	0.926737	0.705601	1.10518	1.3134	0.553052	2.60528
330	STM14_3392	proW	1.15867	1.01489	1.05455	1.04439	1.14167	1.00973	0.732046	0.148003
331	STM14_4654	aroE_3	1.0123	0.974796	0.999081	1.02162	1.03848	0.97794	0.225827	-0.10927
332	STM14_5232		1.06302	1.04458	0.986366	1.01516	1.01765	0.971633	0.123637	-0.160301
333	STM14_3956	yhbU	0.964644	1.03522	1.10394	1.11494	0.931827	0.990136	-0.297354	-0.0105748
334	STM14_3492	invI	0.82142	0.981178	1.0437	1.03575	0.837177	1.00768	-0.761666	0.131368
335	STM14_1359	rluC	0.753388	1.04818	1.0848	0.921011	0.718755	1.17784	-1.3426	1.50833
336	SroB	SroB	1.10577	1.02243	1.06394	1.05846	1.08151	1.00518	0.436948	0.111181
337	STM14_2789	napD	0.880218	1.03812	0.881389	0.907332	0.847892	0.971408	-0.709105	-0.162121
338	STM14_2286	yebF	0.861378	1.00571	1.08273	1.09329	0.856489	0.990338	-0.666932	-0.00894043
339	STM14_0076		1.1281	0.989625	1.06105	1.05616	1.13993	1.00463	0.723511	0.106707
340	STM14_0880	nadA	1.05199	0.920354	0.953851	1.24213	1.14303	0.767915	0.738714	-1.80879
341	STM14_3240	srmB	0.787198	1.01701	1.17527	0.94872	0.774028	1.2388	-1.07145	2.00162
342	STM14_4649	pstB	1.11381	1.03614	1.11018	0.561719	1.07496	1.9764	0.404793	7.9703
343	STM14_5414		0.670218	1.2011	1.04328	1.1206	0.558005	0.931003	-2.13117	-0.489084
344	STM14_4220		0.853436	0.911871	0.969844	0.975429	0.935917	0.994274	-0.277286	0.0229085
345	STM14_3055		1.11053	0.990376	0.983039	0.949013	1.12132	1.03585	0.632235	0.359373
346	STM14_4901	ydeZ	1.05476	0.879059	1.00901	0.944892	1.19987	1.06786	1.01758	0.618373
347	STM14_0131	leuD	0.901142	1.05885	0.946061	0.976019	0.85106	0.969306	-0.693565	-0.179133
348	STM14_4330		1.12981	1.06907	0.917426	0.928817	1.05682	0.987736	0.315806	-0.0299967
349	STM14_2675	yohC	0.925297	1.00587	0.948559	0.940799	0.919897	1.00825	-0.355878	0.135986
350	STM14_2515	cbiH	1.01874	1.02492	1.01593	0.943226	0.993972	1.07708	0.0075061	0.692984
351	STM14_2183	nhaB	1.05135	0.970978	0.995825	0.994979	1.08278	1.00085	0.443161	0.0761194
352	STM14_3825	exbB	1.4167	1.16359	1.02073	0.992551	1.21753	1.02839	1.10417	0.298963
353	STM14_5097	yjbJ	0.972677	0.864658	1.02098	1.02259	1.12493	0.998426	0.649915	0.0565017
354	STM14_0431	prpB	0.983121	1.0135	0.996026	1.00663	0.970022	0.989469	-0.109985	-0.0159773
355	STM14_5597	traA	0.73561	1.00528	1.03495	1.02186	0.731745	1.01281	-1.27888	0.172887
356	STM14_5264	yjfR	0.850335	1.05402	0.989055	1.02179	0.806753	0.967966	-0.910916	-0.189975
357	STM14_1213	ycbG	0.911916	1.2381	0.99841	1.12993	0.736543	0.883603	-1.25534	-0.872646
358	STM14_4112	trkA	0.951574	1.03225	0.832836	0.800882	0.921843	1.0399	-0.346332	0.392103
359	STM14_4351	dctA	0.967657	1.00408	1.12037	1.0304	0.963724	1.08731	-0.140879	0.775724
360	STM14_3108		0.906524	0.981478	0.88145	0.949654	0.923631	0.92818	-0.337558	-0.511929
361	STM14_1705	ssaJ	1.05601	1.09649	1.03436	1.00031	0.963084	1.03404	-0.144016	0.344679
362	STM14_3710	epd	1.08768	0.956726	1.07165	1.04522	1.13687	1.02529	0.708524	0.273915
363	STM14_2569	hisH	1.16096	1.04481	0.995566	0.991785	1.11116	1.00381	0.582394	0.100088
364	STM14_3359	tctE	1.08361	1.03719	1.08784	1.06517	1.04476	1.02129	0.256649	0.241489
365	STM14_1313		1.14643	0.949285	0.901715	0.986878	1.20768	0.913705	1.05586	-0.62906
366	STM14_2357		0.838604	0.895466	1.05969	0.958771	0.936501	1.10526	-0.274425	0.921016
367	STM14_1881		0.951994	1.21071	1.09061	1.07911	0.78631	1.01066	-1.0112	0.155479
368	STM14_0481	yajC	0.976111	1.00062	0.874945	1.06278	0.975509	0.82326	-0.0830659	-1.36094
369	STM14_4822	typA	0.816854	0.988121	0.962381	1.04049	0.826674	0.924931	-0.813193	-0.538219
370	STM14_0031	bcfD	0.931356	1.02826	0.99982	0.997189	0.905761	1.00264	-0.425222	0.0905926
371	STM14_2485	yeeI	0.970454	0.955594	1.10786	1.06686	1.01555	1.03844	0.113362	0.380276
372	STM2763		0.816644	1.02031	0.954601	0.946199	0.800386	1.00888	-0.942152	0.141091
373	STM14_1706		0.967974	0.978027	0.97685	1.02649	0.989722	0.951645	-0.0133446	-0.322045
374	STM14_3957	yhbV	0.826411	1.04198	0.971605	0.948444	0.793116	1.02442	-0.977813	0.266846
375	STM14_1271	yccJ	0.962954	0.956267	1.01157	1.04379	1.00699	0.969127	0.0713794	-0.180579
376	STM14_3166		0.757299	0.993438	1.10613	1.05013	0.762302	1.05332	-1.12898	0.500712
377	STM14_5428		1.01402	1.04083	0.960653	0.977571	0.974239	0.982694	-0.0892974	-0.0707957
378	STM14_1855		1.20589	0.998033	1.05432	0.996373	1.20826	1.05816	1.05873	0.539879
379	STM14_2554	phsB	0.676136	0.943268	0.563299	0.844394	0.716802	0.667105	-1.35218	-2.62454
380	STM14_4888	ushB	1.30994	1.01817	0.930515	0.949127	1.28656	0.980391	1.44283	-0.0894346
381	STM14_0051		0.870155	1.0561	1.04492	1.0368	0.823933	1.00783	-0.826638	0.132589
382	STM14_4050		0.897053	0.966009	0.996123	1.01323	0.928618	0.983112	-0.313094	-0.0674128
383	STM14_1797	ynfM	1.20111	0.999374	1.05954	1.0459	1.20186	1.01304	1.02735	0.174726
384	STM14_5043		0.810488	1.10272	0.862329	0.951256	0.734992	0.906516	-1.26295	-0.687228
385	STM14_5473	rsmC	1.13598	1.12574	1.06716	0.99769	1.0091	1.06963	0.0816995	0.632668
386	STM14_4902	yneA	1.19664	1.02705	1.06499	1.03541	1.16513	1.02858	0.847115	0.300476
387	STM14_2509	cbiQ	0.775786	1.04454	1.02313	0.97068	0.742704	1.05403	-1.22511	0.506453
388	STM14_4744	cyaY	0.907402	1.00039	0.915151	0.948274	0.907052	0.965071	-0.418889	-0.213406
389	STM14_1350	flgG	0.806456	0.977418	0.984563	1.06886	0.825088	0.921136	-0.820972	-0.568923
390	STM14_3002	cysP	0.724111	0.912573	0.992013	1.10193	0.793483	0.900251	-0.976013	-0.737927
391	STM14_4826		0.883444	0.971961	1.20246	0.997118	0.90893	1.20594	-0.409677	1.7357
392	STM14_4026	yhcH	1.16483	0.96432	0.997181	0.972713	1.20793	1.02515	1.05712	0.272794
393	STM14_4927	metJ	1.02412	1.10317	1.01803	1.00639	0.928339	1.01156	-0.314465	0.162803
394	STM14_1253	hpaF	1.01558	0.990164	0.983742	0.938656	1.02567	1.04803	0.162989	0.457921
395	STM14_5628	finO	0.957742	1.03144	0.942994	0.997915	0.928549	0.944964	-0.313431	-0.376107
396	STM14_0537	ybaV	1.02708	1.02197	1.03165	0.942649	1.005	1.09442	0.0616207	0.833294
397	STM14_2217	rrmA	1.13549	0.948618	0.996537	1.01692	1.19699	0.979957	1.00343	-0.0929474
398	STM14_5585		1.15358	1.03116	1.00577	0.997432	1.11872	1.00836	0.619467	0.136885
399	STM14_2824	sseL	1.08044	0.971958	0.834332	0.97188	1.11162	0.858472	0.584622	-1.076
400	STM14_4328		0.972802	0.981192	0.892792	0.925623	0.991449	0.964531	-0.00487026	-0.217776
401	STM14_1629	btuD	0.929549	1.01716	0.942995	0.949248	0.913866	0.993413	-0.385461	0.0159407
402	STM14_4230	gntT	1.07161	1.12573	1.06633	1.08753	0.951921	0.980503	-0.198778	-0.0885241
403	STM14_1683	orf319	1.13951	1.1302	0.966131	0.945975	1.00824	1.02131	0.077499	0.241654
404	STM14_3770		1.07735	0.970599	1.02143	0.953099	1.10999	1.0717	0.57664	0.649406
405	STM14_4447	yibL	1.14197	0.962769	1.04933	1.03668	1.18613	1.0122	0.950171	0.167974
406	STM14_0939		0.946115	1.05081	0.999664	0.997976	0.900363	1.00169	-0.451702	0.0829288
407	STM14_3683	yqfB	1.00604	1.05991	0.977069	0.970479	0.949171	1.00679	-0.212271	0.124194
408	STM14_4310	yhhT	0.970835	0.966247	0.978212	0.966122	1.00475	1.01251	0.0603723	0.170507
409	STM14_3947	yraN	1.12933	1.0997	1.1266	1.19669	1.02694	0.94143	0.169222	-0.404705
410	STM14_1924	yncB	1.14433	0.983942	0.964112	0.909159	1.16301	1.06044	0.836736	0.558355
411	STM14_3403	gshA	0.818277	1.00047	0.990782	1.01134	0.817892	0.979675	-0.856271	-0.0952239
412	STM14_2593	wcaM	0.960696	1.00127	0.97714	0.99728	0.959474	0.979806	-0.161729	-0.09417
413	STM14_3572		0.994765	1.01694	0.955638	1.08481	0.978193	0.880929	-0.0698994	-0.894282
414	STM14_2543	pduT	0.847053	0.951216	1.07989	1.06384	0.890494	1.01508	-0.500113	0.191305
415	STM14_0833	ybgL	1.64685	0.96254	0.98895	0.967659	1.71094	1.022	3.52466	0.247283
416	STM14_0434	prpE	0.931735	0.947275	0.91266	0.943661	0.983595	0.967148	-0.0434005	-0.196597
417	STM14_1681	ttrR	1.11564	1.03765	1.05496	1.04333	1.07516	1.01115	0.405796	0.159494
418	STM14_1174		0.985137	1.02882	1.06517	1.17781	0.957544	0.904363	-0.171196	-0.704652
419	STM14_0725	citC	0.854479	1.04342	1.04754	1.01701	0.818925	1.03002	-0.851205	0.312155
420	STM14_5082	malF	0.965338	1.00055	0.945538	0.953255	0.964806	0.991905	-0.135572	0.00373659
421	STM14_2583	rfbJ	0.942012	1.23599	1.03207	1.10064	0.762153	0.937704	-1.12971	-0.434856
422	STM14_0680	ybdK	0.962162	0.991279	1.04307	1.04663	0.970627	0.996596	-0.107015	0.0416971
423	STM14_2265	pagK	1.23796	1.22279	0.936285	1.10072	1.01241	0.850607	0.0979457	-1.13964
424	STM14_4713	trxA	0.427509	0.944518	0.784575	0.739719	0.452621	1.06064	-2.64815	0.559935
425	STM14_3590	fucI	0.764406	1.07367	0.903757	0.799087	0.711957	1.13099	-1.37595	1.12918
426	STM14_2978	yfeN	0.975572	0.989278	1.01733	1.01532	0.986145	1.00197	-0.0308912	0.0852146
427	STM14_2615	yegH	0.796929	1.04847	1.06815	1.01052	0.760087	1.05703	-1.13984	0.530724
428	STM14_0601	sfbB	0.811814	1.01077	0.92456	1.087	0.803161	0.850559	-0.928535	-1.14003
429	STM14_2548	yeeX	0.834033	0.972356	0.99255	1.05739	0.857744	0.938678	-0.660773	-0.426978
430	STM14_0486	yajD	1.6288	0.984499	1.10998	0.988227	1.65445	1.1232	3.24754	1.06617
431	STM14_4761	recQ	1.09414	1.08169	0.97191	0.972073	1.01151	0.999832	0.093544	0.0678815
432	STM14_5368	ytgA	0.977569	1.00409	0.962131	0.949338	0.973589	1.01348	-0.0924855	0.178286
433	STM14_2533	pduH	1.13284	1.00312	1.04203	1.07054	1.12932	0.973373	0.671464	-0.146223
434	STM14_2786	napH	0.977433	1.00185	1.00446	1.09417	0.975631	0.918013	-0.0824662	-0.5942
435	STM14_0465	yajF	1.24902	1.07071	1.07594	1.05284	1.16653	1.02194	0.853996	0.24675
436	STM14_0862	cydB	0.79512	0.900975	1.16545	1.03946	0.88251	1.12121	-0.539283	1.05004
437	STM14_0073	citX2	1.0913	0.93084	1.03277	1.05089	1.17239	0.982765	0.88273	-0.0702271
438	STM14_3267		1.10628	0.994705	0.986568	1.03951	1.11216	0.949073	0.587312	-0.342857
439	STM14_3924	tdcD	1.33591	0.908694	1.02714	1.22986	1.47014	0.83517	2.34339	-1.26456
440	STM14_1836	marB	0.979641	1.04999	1.02464	1.02411	0.933	1.00053	-0.291597	0.0735019
441	STM14_2136	narX	1.04075	0.942644	0.992563	1.01735	1.10407	0.975635	0.547621	-0.127923
442	STM14_0830	ybgI	0.937358	1.02183	0.985812	0.984721	0.917333	1.00111	-0.368456	0.0782024
443	STM14_4626		0.916109	0.963949	1.11217	1.18271	0.95037	0.940357	-0.206387	-0.41339
444	STM14_2064	pyrF	1.0014	0.991736	0.982952	0.970984	1.00975	1.01233	0.0848884	0.168979
445	STM14_4384	lpfD	1.00915	1.01852	0.965635	0.994351	0.990793	0.971121	-0.00808662	-0.164444
446	STM14_1383	nagZ	0.870553	0.914895	1.01328	1.0261	0.951534	0.987509	-0.20068	-0.0318377
447	STM14_RS20215		1.56148	1.08072	0.940667	1.00625	1.44486	0.934823	2.21936	-0.458171
448	STM14_0702	ybdL	0.795743	1.07482	0.835426	0.943342	0.74035	0.885603	-1.23666	-0.85646
449	STM14_3319		1.10068	0.98549	1.09807	1.02664	1.11688	1.06958	0.610452	0.632247
450	STM14_2901	argT	1.5382	1.02772	1.03277	1.07066	1.49671	0.964608	2.47372	-0.217153
451	STM14_0280	yaeP	1.07118	1.026	1.00159	1.00225	1.04403	0.999342	0.253091	0.0639182
452	STM14_0229	fhuC	1.05877	0.979749	0.970387	0.989273	1.08065	0.980909	0.432734	-0.0852411
453	STM14_0885		0.943646	1.03121	1.12384	1.13216	0.915084	0.992657	-0.379486	0.00982122
454	STM14_1226		0.730445	1.11086	1.0038	1.02107	0.657551	0.983093	-1.64284	-0.0675713
455	STM14_1952		1.08076	0.98469	1.00763	1.08569	1.09756	0.928104	0.515687	-0.512541
456	STM14_0386		1.20731	1.0405	1.03057	1.02182	1.16032	1.00856	0.823541	0.138501
457	STM14_0631	ybcJ	1.00139	1.06632	0.850415	0.974538	0.939101	0.872634	-0.261671	-0.961402
458	STM14_2490		0.985753	1.03013	0.993726	0.965005	0.956919	1.02976	-0.174262	0.310086
459	STM14_4438	aldB	0.931442	1.11564	0.919472	0.979731	0.834891	0.938495	-0.772879	-0.428459
460	STM14_0582	ushA	1.03025	0.982258	0.97114	0.999731	1.04885	0.971402	0.27674	-0.162175
461	STM14_0085	caiB	0.963393	1.08896	0.993729	0.997709	0.884693	0.996011	-0.528573	0.0369669
462	STM14_1925	yncA	0.962031	1.03652	0.950778	1.08277	0.928135	0.878099	-0.315464	-0.917178
463	STM14_3265		0.875042	0.987646	0.998744	1.07832	0.885988	0.926206	-0.522222	-0.527895
464	STM14_0764	ybeS	0.88991	1.11107	1.04231	1.00271	0.800948	1.03949	-0.939393	0.388836
465	STM14_4239		0.947523	1.001	1.01109	1.00127	0.946578	1.00981	-0.22499	0.148598
466	STM14_5260	yjfN	1.08762	1.06201	1.0476	0.983751	1.02412	1.06491	0.155391	0.594454
467	STM14_3300		1.45069	1.13558	1.02306	1.00219	1.27749	1.02083	1.39833	0.237773
468	STM14_1955		0.932291	1.07362	0.995094	1.0381	0.86836	0.95857	-0.608695	-0.266005
469	STM14_1194		0.926227	1.03337	1.0292	0.984208	0.896319	1.04572	-0.471541	0.439181
470	STM14_1805		0.979831	1.00939	1.02721	0.893528	0.970714	1.14961	-0.106586	1.27992
471	STM14_1669	ynhG	0.676303	0.982037	0.81519	0.857791	0.688673	0.950336	-1.49017	-0.33264
472	STM14_2962	mntH	0.965341	1.05051	0.994204	1.06122	0.918922	0.936849	-0.360661	-0.441774
473	STM14_1946	tehB	1.02632	1.03754	0.953374	1.00633	0.989187	0.947377	-0.0159691	-0.35658
474	STM14_5013	zraP	1.01875	1.1362	0.98559	1.04738	0.896626	0.941008	-0.470033	-0.408121
475	STM14_0894		1.06479	1.03063	0.976301	0.974414	1.03314	1.00194	0.199652	0.0849141
476	STM14_2759		1.02806	0.991154	0.977665	0.961615	1.03724	1.01669	0.219745	0.204297
477	STM14_3855	yqiA	0.915053	0.945536	0.986149	0.968911	0.967761	1.01779	-0.121075	0.213204
478	STM14_1882		0.960887	0.977191	0.963856	1.07329	0.983315	0.898037	-0.0447728	-0.755844
479	STM14_3732	yqgD	1.06548	1.00898	0.991878	1.00357	1.056	0.988353	0.311791	-0.0250062
480	STM14_4444	mtlD	0.901347	0.988668	0.905701	0.90198	0.911678	1.00413	-0.396194	0.10263
481	STM14_5554	rsdB	0.941751	1.08755	0.956649	0.935362	0.865939	1.02276	-0.620571	0.253402
482	STM14_1247	hpaB	0.915152	1.00192	0.94182	0.900333	0.913395	1.04608	-0.387774	0.442119
483	STM14_5077	yjbF	0.994879	1.05872	1.02826	0.961073	0.939703	1.0699	-0.258714	0.634907
484	STM14_1717	ssaT	0.956052	0.969223	1.0463	1.10978	0.986411	0.942803	-0.0295867	-0.393598
485	STM14_2762		0.855021	0.942904	1.27403	1.15059	0.906795	1.10729	-0.420148	0.937426
486	STM14_3092	yfgM	0.870099	1.01423	0.794644	0.996911	0.857891	0.797106	-0.660054	-1.57258
487	STM14_0538	ybaW	1.04291	0.959301	1.01153	1.01964	1.08716	0.992046	0.464632	0.00487677
488	STM14_2919	flk	0.954865	0.94919	1.057	1.02926	1.00598	1.02695	0.0664092	0.287331
489	STM14_1294		1.43423	0.93397	1.10435	1.05707	1.53562	1.04473	2.66463	0.431217
490	STM14_4063	yhdP	0.939779	0.911636	0.995589	1.02893	1.03087	0.967594	0.188515	-0.192986
491	STM14_4751	yigB	1.0068	1.0183	0.962827	1.01979	0.988703	0.94414	-0.0183435	-0.382777
492	STM14_2765		1.0237	0.952891	0.915928	1.01639	1.07431	0.901162	0.401633	-0.730559
493	STM14_1789	tqsA	0.722493	0.929006	0.88217	1.01314	0.777705	0.870732	-1.05341	-0.976797
494	STM14_1362	maf_1	1.00964	0.95544	0.986165	0.970337	1.05673	1.01631	0.315363	0.201238
495	STM14_0234	stfA	0.702308	0.978707	0.904515	0.990192	0.717588	0.913474	-1.34832	-0.630923
496	STM14_5404		0.787273	1.21145	1.0501	1.13525	0.649861	0.924999	-1.68056	-0.537668
497	STM14_3952	yhbP	0.927312	0.986103	0.905814	0.97104	0.940381	0.932829	-0.255392	-0.474307
498	STM14_3678	ygfX	1.06193	1.13254	0.90112	1.0178	0.937653	0.885357	-0.268772	-0.858453
499	STM14_0695	entB	1.0529	0.993286	0.945375	0.957624	1.06002	0.987209	0.331499	-0.0342613
500	STM14_0108	apaG	0.999543	1.05301	1.09571	0.979084	0.949224	1.11911	-0.212009	1.0331
501	STM14_0928	slrP	1.03432	0.985782	0.888191	0.857493	1.04924	1.0358	0.278644	0.358936
502	STM14_1718	ssaU	1.09307	0.954921	0.994127	1.15801	1.14467	0.85848	0.746748	-1.07594
503	STM14_0769	rihA	0.912027	0.942989	0.897668	1.00492	0.967166	0.893269	-0.123993	-0.794427
504	STM14_1172		1.00572	0.959483	0.955191	1.00974	1.04819	0.945977	0.273481	-0.367914
505	STM14_3859	tolC	1.13402	0.789576	0.947701	1.00939	1.43624	0.938888	2.17712	-0.425275
506	STM14_1860		0.837447	1.02753	0.963615	1.08344	0.815011	0.889399	-0.870405	-0.825741
507	STM14_4752	uvrD	0.844398	1.06889	0.983677	1.07804	0.789974	0.912467	-0.993225	-0.639078
508	STM14_2092	yciF	0.740527	1.09445	0.929648	1.03428	0.676622	0.898834	-1.54929	-0.749389
509	STM14_0511	phnX	0.923432	0.948426	1.03066	0.973236	0.973647	1.059	-0.092202	0.546681
510	STM14_2046	sapF	0.847778	0.997261	0.968147	1.05871	0.850106	0.914463	-0.698241	-0.622924
511	STM14_2210	yoaE	1.10392	0.960375	0.920354	0.947951	1.14946	0.970888	0.770286	-0.166331
512	STM14_5419	iadA	1.00096	0.995387	1.03794	1.02348	1.0056	1.01413	0.0645602	0.18361
513	STM14_1998		1.11763	0.988909	1.0245	0.996717	1.13016	1.02788	0.6756	0.294813
514	STM14_0326		1.20593	0.946777	1.04234	1.041	1.27372	1.00128	1.37982	0.0796252
515	STM14_4390	tag	0.930955	0.928033	0.963824	0.984759	1.00315	0.978741	0.0525212	-0.102782
516	STM14_3016	eutB	1.51861	1.02867	1.03537	1.05368	1.47628	0.982622	2.37354	-0.0713806
517	STM14_1036		1.15143	0.927987	1.06448	0.884119	1.24078	1.204	1.21826	1.72001
518	STM14_3797		1.12147	1.06632	1.10969	1.07763	1.05172	1.02975	0.290798	0.309956
519	STM14_2218		0.87405	0.972212	1.07184	1.02892	0.899033	1.04171	-0.458226	0.40677
520	STM14_4157	fkpA	0.95622	0.959124	0.913513	0.910178	0.996972	1.00366	0.0222226	0.0988885
521	STM14_0658		0.940689	0.950419	1.01412	1.00554	0.989763	1.00853	-0.013143	0.138292
522	STM14_1824	ydfH	1.05393	1.0023	1.11193	1.01932	1.05151	1.09085	0.28976	0.804424
523	STM14_1709	ssaM	1.27614	1.01884	0.836527	1.02378	1.25255	0.817097	1.27597	-1.41081
524	STM14_3736	sprT	0.854531	0.926627	0.978244	1.01313	0.922196	0.965565	-0.344599	-0.209404
525	STM14_1715	ssaR	0.883867	0.859969	0.984167	0.945471	1.02779	1.04093	0.173399	0.400424
526	STM14_5432	yjiS	1.08635	1.06188	0.991817	1.0973	1.02304	0.903873	0.150099	-0.708619
527	STM14_3116	iscA	0.960643	0.523428	1.10196	1.08959	1.83529	1.01135	4.13468	0.161104
528	STM14_5559		0.966823	0.944334	0.932376	0.966827	1.02381	0.964367	0.153903	-0.219102
529	STM14_2096		1.02569	1.07129	0.940965	0.924759	0.957427	1.01752	-0.17177	0.211046
530	STM14_2594	wcaL	0.897613	1.03422	0.880148	0.9433	0.867913	0.933052	-0.610888	-0.472499
531	STM14_0640	fimF	0.880432	0.882591	1.0392	1.05282	0.997554	0.987059	0.0250757	-0.0354781
532	STM14_1188		1.12427	0.983837	0.999022	0.963726	1.14274	1.03662	0.737283	0.365607
533	STM1507	ydfJ	0.782479	0.892759	1.05277	1.01432	0.876473	1.03791	-0.568897	0.375978
534	STM14_0847	nei	1.08418	1.02809	1.07495	1.05633	1.05456	1.01763	0.304705	0.211872
535	STM14_0189	yacH	1.09059	1.01398	0.867502	0.963936	1.07555	0.899957	0.407674	-0.740304
536	STM14_1750	tppB	1.02491	1.02471	1.08662	0.976564	1.0002	1.1127	0.0380407	0.981182
537	STM14_1578		1.14645	0.985341	1.30515	1.1723	1.16351	1.11332	0.839182	0.986265
538	STM14_0008	mogA	0.874328	1.32123	0.657383	0.729122	0.66175	0.901608	-1.62224	-0.726947
539	STM14_1863	pqaA	1.02094	0.961536	0.888968	0.856798	1.06178	1.03755	0.340126	0.373065
540	STM14_3318		0.875978	1.04386	0.917791	1.00033	0.839168	0.917486	-0.751899	-0.598463
541	STM14_3675	dsbC	0.938971	0.875971	0.951003	1.13231	1.07192	0.83988	0.389892	-1.22645
542	STM14_0555	ylaC	1.06518	0.948644	1.08885	1.02199	1.12285	1.06542	0.639725	0.598622
543	STM14_3900	ygjP	0.869613	0.973004	1.05453	1.04668	0.89374	1.00749	-0.48419	0.129871
544	STM14_3522		0.753155	1.01029	1.07476	1.00578	0.745483	1.06858	-1.21148	0.624176
545	STM14_3363		1.28759	0.978203	0.913045	0.984122	1.31628	0.927776	1.58861	-0.515195
546	STM14_5437	hsdM	0.923339	0.901218	0.972936	0.965048	1.02455	1.00817	0.157491	0.135377
547	STM14_0571	recR	0.806026	1.118	1.07405	1.13115	0.720953	0.949517	-1.33182	-0.339267
548	STM14_3575	csrB	0.674392	1.08688	1.01476	0.984113	0.620482	1.03115	-1.82469	0.321279
549	STM14_3299		0.399267	0.958311	0.853442	0.989574	0.416636	0.862434	-2.82467	-1.04394
550	STM14_4593	yidG	0.867637	1.01593	0.933194	0.933018	0.854031	1.00019	-0.67899	0.0707721
551	STM14_1243		0.948706	0.983896	1.0143	0.998614	0.964234	1.01571	-0.138378	0.19636
552	STM14_0368	yafK	0.834124	1.00468	0.697194	0.959797	0.830241	0.726398	-0.795693	-2.14475
553	STM14_2097	yciC	0.997814	1.01806	1.03275	1.15107	0.980109	0.897214	-0.0605018	-0.762503
554	STM14_3390	nrdF	0.953557	0.981589	0.973847	0.929033	0.971443	1.04824	-0.103013	0.459574
555	STM14_5499	serB	0.900108	1.02691	0.775734	1.06447	0.876519	0.72875	-0.56867	-2.12572
556	STM14_1403	potA	0.869411	1.01995	1.00256	1.07069	0.852404	0.93637	-0.686972	-0.445652
557	STM14_1699	sscB	1.14168	0.976065	0.895729	0.888384	1.16968	1.00827	0.869455	0.136143
558	STM14_4818	glnL	1.05426	0.723226	1.03756	0.98791	1.45772	1.05026	2.28248	0.475963
559	STM14_0200	cueO	1.03442	1.07175	0.990563	1.01177	0.965169	0.979038	-0.133788	-0.100381
560	STM14_2860	nuoK	1.14466	2.71891	0.787015	0.870465	0.420999	0.904132	-2.80327	-0.706522
561	STM14_1830	ydeJ	0.926285	0.892739	0.983995	0.924276	1.03758	1.06461	0.221415	0.592073
562	STM14_2770		1.14474	1.00217	0.987608	0.989274	1.14226	0.998316	0.734939	0.0556173
563	STM14_5310		1.10939	1.01023	1.00767	0.949293	1.09815	1.06149	0.518584	0.56685
564	STM14_5572		1.67893	1.20214	1.02425	0.963562	1.39662	1.06298	1.98275	0.57887
565	STM14_3517	ygbM	0.793781	0.957005	0.720513	0.868005	0.829443	0.830079	-0.799608	-1.30576
566	STM14_2394	fliJ	1.09869	1.01547	0.957466	0.993795	1.08195	0.963445	0.439093	-0.226562
567	STM14_2325		1.02687	1.05248	0.961717	1.01197	0.975668	0.950344	-0.0822882	-0.332573
568	STM14_0416		0.916645	0.953651	0.986519	1.02809	0.961195	0.959567	-0.153286	-0.257945
569	STM14_1017		0.684746	1.00956	1.04943	0.930075	0.678262	1.12833	-1.54124	1.10766
570	STM14_3629	ygdQ	0.905769	0.971574	1.03517	0.895292	0.932269	1.15623	-0.295184	1.33347
571	STM14_1702	ssaG	1.06854	0.929157	1.22368	0.950891	1.15001	1.28688	0.772966	2.39069
572	STM14_2872		1.17928	1.01171	0.960435	1.02723	1.16563	0.934975	0.849612	-0.45694
573	STM14_4840	yihX	0.961303	0.990099	0.959894	0.937325	0.970916	1.02408	-0.105596	0.264086
574	STM14_3369	gabP	1.10791	1.02131	0.936559	0.900035	1.08479	1.04058	0.453008	0.397625
575	STM14_1815	ynfB	0.957293	0.982019	0.98555	0.987878	0.974821	0.997644	-0.0864402	0.050177
576	STM14_2292	zwf	0.548464	1.09802	0.917589	1.09248	0.499503	0.839917	-2.41816	-1.22615
577	STM14_0356	ybeJ	0.932146	1.02564	1.11946	1.06005	0.908845	1.05604	-0.410095	0.522702
578	STM14_4453	lldD	1.06813	1.02196	0.912506	1.02839	1.04519	0.887318	0.258741	-0.842579
579	STM14_2889		1.03277	0.978199	0.858397	1.01763	1.05579	0.843523	0.310751	-1.19697
580	STM14_4244	glpG	1.0842	1.00121	0.970529	1.03504	1.08289	0.937669	0.443719	-0.435136
581	STM14_1272	wraB	1.0272	0.891674	1.02355	1.1537	1.15199	0.887188	0.782689	-0.843633
582	STM14_0421		1.12645	1.07026	1.11086	1.10104	1.05251	1.00892	0.294651	0.141399
583	STM14_4959	oxyR	0.907914	1.04614	0.999051	0.993818	0.867874	1.00527	-0.611083	0.111851
584	STM14_2186		0.935848	0.972063	0.907006	0.927989	0.962744	0.977389	-0.145686	-0.113729
585	STM14_3480	iacP	1.08974	1.04859	1.06261	1.03783	1.03924	1.02387	0.229573	0.262411
586	STM14_0134	leuA	1.06712	0.987913	0.986659	0.869176	1.08018	1.13517	0.430404	1.16301
587	STM14_2044	sapC	1.15359	0.886961	0.861534	0.944535	1.30061	0.912125	1.51177	-0.641842
588	STM14_3442	hycF	1.43762	0.96351	1.03586	1.0308	1.49207	1.00491	2.45097	0.108937
589	STM14_5123	yjcB	0.943281	0.999798	0.973757	1.09143	0.943472	0.892187	-0.240229	-0.80318
590	STM14_1239		1.01227	0.942456	0.862103	0.940205	1.07407	0.916931	0.400444	-0.60295
591	STM14_2967	yfeC	1.1671	1.65336	0.914452	1.23632	0.705898	0.739658	-1.40567	-2.03745
592	STM14_1538		1.08899	1.02013	0.988178	1.29681	1.06751	0.762009	0.368231	-1.85658
593	STM14_0945	ybhR	1.00713	0.9885	0.708205	1.01981	1.01885	0.694449	0.129543	-2.40328
594	STM14_1778		0.874467	1.04615	0.962703	1.02029	0.835894	0.943558	-0.767963	-0.387486
595	STM14_2397	fliM	1.17664	0.871922	1.10185	1.09933	1.34948	1.00229	1.75149	0.0878019
596	STM14_4428	yiaM	1.00332	0.918922	1.12446	1.07987	1.09185	1.04129	0.487634	0.4034
597	STM14_2239		0.982891	0.961497	0.956154	0.980398	1.02225	0.975271	0.14623	-0.130865
598	STM14_3446	hycB	1.04997	1.0162	1.03034	1.01617	1.03324	1.01394	0.200124	0.182022
599	STM14_0235	stfC	1.1678	0.999294	1.02284	0.982285	1.16863	1.04128	0.86429	0.403305
600	STM14_0401		1.06018	1.07208	0.895936	1.062	0.988902	0.843631	-0.017364	-1.1961
601	STM14_5605	traR	0.782832	1.05532	0.84366	1.09428	0.741797	0.77097	-1.22957	-1.78407
602	STM14_1527		0.837173	1.17189	0.98091	0.986539	0.714381	0.994294	-1.36406	0.0230704
603	STM14_3784		1.01689	1.02569	1.02772	0.969766	0.991421	1.05977	-0.00500875	0.552862
604	STM14_3339	hin	1.02134	1.01141	1.01011	0.890903	1.00981	1.1338	0.0852146	1.15196
605	STM14_2864	nuoG	1.02523	2.45332	1.06436	1.12411	0.417893	0.946847	-2.81851	-0.360869
606	STM14_3898	fadH	0.956937	0.967599	0.984914	1.0172	0.988981	0.968259	-0.0169785	-0.187609
607	STM14_4236		0.767883	1.07229	1.03043	1.07452	0.716116	0.95897	-1.35555	-0.262774
608	STM14_0547	amtB	0.993818	1.04034	1.01305	0.972222	0.955284	1.04199	-0.182279	0.409029
609	STM14_2280	yobA	0.917584	1.09332	0.962353	0.942935	0.839266	1.02059	-0.75142	0.235879
610	rseX	rseX	1.0378	1.07394	0.979366	0.980424	0.966344	0.998922	-0.128027	0.0605154
611	STM14_0923	bioD_1	0.854054	1.0221	0.937587	0.947933	0.835588	0.989085	-0.769462	-0.0190803
612	STM14_4650	pstA	0.838461	0.962206	1.00892	1.09937	0.871395	0.917732	-0.593809	-0.596467
613	STM14_1525	aadA	0.873671	1.07316	0.991226	0.941652	0.814108	1.05265	-0.874833	0.495252
614	STM14_5512	sthE	0.9792	1.05279	1.16675	1.24392	0.930096	0.937967	-0.305846	-0.432729
615	STM14_5586		0.984345	1.08161	1.00269	0.988898	0.910077	1.01394	-0.404049	0.182062
616	STM14_5324		1.10364	1.03647	0.990019	0.929137	1.0648	1.06553	0.354984	0.599474
617	STM14_3867		1.14405	0.979927	1.06969	1.02601	1.16749	1.04257	0.858704	0.413735
618	STM14_0072	citF2	0.998847	1.0858	1.06172	0.941622	0.919921	1.12754	-0.355758	1.10129
619	STM14_1898	nmpC	1.06509	0.999342	0.941842	0.989786	1.06579	0.951562	0.359838	-0.322719
620	STM14_3493	invC	0.909964	0.907528	1.00484	0.994596	1.00268	1.0103	0.0502417	0.152585
621	STM14_2924		1.24854	0.987275	0.936371	0.989629	1.26463	0.946184	1.33525	-0.36624
622	STM14_0391		0.993613	0.967783	1.05445	1.03815	1.02669	1.0157	0.168006	0.196282
623	STM14_3853	ygiN	0.989505	1.04899	1.04355	0.966122	0.943289	1.08014	-0.241122	0.71777
624	STM14_3868		1.05734	1.01407	0.892514	1.0077	1.04267	0.88569	0.246383	-0.855752
625	STM14_4156	yheO	0.948244	0.945773	0.963441	0.983779	1.00261	0.979327	0.049895	-0.0980431
626	STM14_1640	ydiD	0.979784	1.11913	0.941334	0.981908	0.875484	0.958679	-0.573749	-0.265127
627	STM14_3637		1.06296	0.95273	1.00074	1.02789	1.1157	0.973584	0.604674	-0.144519
628	STM14_3826		0.877897	0.947572	1.0166	1.10036	0.92647	0.923874	-0.32363	-0.546767
629	STM14_4945	frwB	0.654041	0.873856	0.926009	0.929844	0.748454	0.995875	-1.19691	0.0358645
630	STM14_5627	traX	1.10473	1.05769	1.02042	0.959828	1.04448	1.06313	0.255261	0.580073
631	STM14_1100	focA	1.28108	1.01139	1.02855	1.00444	1.26665	1.02401	1.34518	0.263531
632	STM14_0432	prpC	0.869344	1.01154	1.01188	1.0862	0.85943	0.931577	-0.652504	-0.484433
633	STM14_1903	narU	1.04894	1.06822	0.959143	1.02538	0.981951	0.935399	-0.0514642	-0.453512
634	STM14_2931	yfcA	0.91534	0.989712	1.03455	0.993643	0.924855	1.04117	-0.331555	0.402397
635	STM14_0050		1.09345	1.02337	1.0369	1.02294	1.06848	1.01365	0.373002	0.179682
636	STM14_1408	phoQ	0.407916	0.755821	0.842735	0.83461	0.5397	1.00973	-2.22097	0.148018
637	STM14_1745	mliC	1.00088	1.00156	0.991893	0.966719	0.99932	1.02604	0.0337429	0.279971
638	STM14_4534	cigR	0.961037	1.02882	1.05467	1.00117	0.934121	1.05343	-0.286101	0.501635
639	STM14_3695	pepP	0.852084	1.02365	0.943974	1.02594	0.832395	0.92011	-0.785126	-0.577225
640	STM14_0448	ddl_1	0.892083	0.998914	0.999721	1.03095	0.893053	0.96971	-0.487563	-0.175868
641	STM14_4617	torT	0.939957	1.01774	0.849705	0.913484	0.92357	0.930181	-0.33786	-0.495735
642	STM14_4955	argE	0.955149	0.901189	1.08616	1.06347	1.05988	1.02133	0.330809	0.241885
643	STM14_2662	yehT	1.14109	1.04386	1.02954	1.02152	1.09315	1.00785	0.494045	0.132799
644	STM14_5090	ubiC	0.974034	1.06448	0.863297	0.972601	0.915035	0.887617	-0.379728	-0.840164
645	STM14_5516		1.01927	0.984373	1.05966	1.1093	1.03546	0.955255	0.21101	-0.292831
646	STM14_4219	yhgF	1.06926	0.959511	1.12239	1.1555	1.11438	0.971345	0.598195	-0.162634
647	STM14_2801	rcsB	1.51071	1.14183	0.914961	1.14417	1.32305	0.799672	1.62185	-1.55181
648	STM14_2713	cirA	1.1812	0.914281	0.972208	0.970162	1.29195	1.00211	1.46925	0.086312
649	STM14_1548	yeaM	0.929271	0.979052	0.858692	1.02216	0.949153	0.840079	-0.212357	-1.22484
650	STM14_4585		1.74402	0.991953	0.983552	1.03474	1.75817	0.950531	3.75636	-0.331057
651	STM14_3142	yfhG	0.899357	1.04469	0.960675	1.15383	0.860884	0.832594	-0.645373	-1.28541
652	STM14_0724	citD	0.846881	1.10064	1.13255	1.0991	0.769443	1.03044	-1.09394	0.315523
653	STM14_0122	araB	1.02543	1.05117	0.92687	0.982657	0.97551	0.943229	-0.0830594	-0.390149
654	STM14_1707	ssaK	1.09867	1.04249	0.955319	0.947665	1.05388	1.00808	0.301413	0.134597
655	STM14_1812	ynfD	0.884567	1.02982	1.02837	1.02021	0.858951	1.008	-0.654855	0.133959
656	STM14_0962	glnQ	0.851956	0.986005	1.03854	1.12491	0.864048	0.923219	-0.629851	-0.552072
657	STM14_3856	icc	1.02242	0.968403	0.954286	0.959115	1.05578	0.994965	0.310713	0.0285003
658	STM14_5616	traQ	1.08993	1.0518	1.22345	1.24361	1.03626	0.983785	0.21494	-0.0619733
659	STM14_2888		1.26405	1.09174	1.0609	1.00861	1.15784	1.05185	0.81136	0.48878
660	STM14_0452	yaiB	1.30254	1.1215	1.08486	1.11913	1.16143	0.969381	0.828979	-0.178528
661	STM14_2130	narJ	1.06321	0.981646	1.00255	0.985678	1.08309	1.01712	0.444678	0.207755
662	STM14_4001	yrbF	0.719707	1.08159	0.973728	1.09006	0.665413	0.893276	-1.60427	-0.794368
663	STM14_4461	secB	0.772681	1.03213	1.04659	1.00181	0.74863	1.0447	-1.19604	0.43096
664	STM14_3963	nlpI	0.760224	1.03638	1.20584	1.09255	0.733539	1.10369	-1.27008	0.908336
665	STM14_4851	fdoH	0.925915	0.932367	1.09073	0.98292	0.99308	1.10969	0.00312974	0.956835
666	STM14_5198	yjdC	0.806578	0.98655	1.00212	0.967464	0.817574	1.03582	-0.857831	0.359088
667	STM14_4683	rbsR	0.898062	0.943359	1.04772	1.12077	0.951984	0.934821	-0.19847	-0.458189
668	STM14_1062	cspD	1.04346	1.0708	1.04937	1.02186	0.974465	1.02692	-0.0881858	0.287074
669	STM14_0171	hofB	1.04879	0.97567	0.960275	0.92766	1.07495	1.03516	0.404736	0.353748
670	STM14_1276	ycdC	0.92165	0.993731	1.03115	0.955621	0.927464	1.07903	-0.318757	0.708793
671	STM14_1140		1.00951	0.962439	1.0285	0.858153	1.04891	1.1985	0.277002	1.67552
672	STM14_3059	yfgD	0.934662	1.13002	1.01597	0.910792	0.827123	1.11548	-0.810988	1.00373
673	STM14_4643	yidZ	1.17932	1.16364	1.10064	1.13362	1.01347	0.970905	0.103162	-0.166192
674	STM14_0798	nagE	0.858792	1.01094	0.953276	0.997673	0.8495	0.9555	-0.701216	-0.290854
675	STM14_4781	tatC	0.604473	1.04929	0.597474	0.734875	0.576079	0.813028	-2.04251	-1.44373
676	STM14_5606		1.11087	0.982281	1.04577	0.875089	1.13091	1.19505	0.679258	1.64758
677	STM14_2797	ompC	0.732702	0.909272	1.06268	1.04177	0.805812	1.02007	-0.915533	0.231654
678	STM14_1409	phoP	0.290718	0.86392	0.847063	0.911388	0.33651	0.929422	-3.21774	-0.501879
679	STM14_1968		1.12491	0.953362	1.06177	1.03949	1.17994	1.02143	0.919778	0.242651
680	STM14_2886		0.857683	1.27489	0.967979	1.18786	0.672751	0.814896	-1.56827	-1.42862
681	STM14_3400	emrB	0.988016	1.05761	0.880847	0.991721	0.934198	0.888201	-0.285723	-0.835436
682	STM14_3509	pphB	0.982493	1.00678	0.996361	1.07646	0.975874	0.925593	-0.0812736	-0.532856
683	STM14_2641	yegS	1.00013	0.951915	1.03573	1.04294	1.05065	0.993089	0.285543	0.013318
684	STM14_4495	pyrE	1.29181	1.05193	1.12994	1.00965	1.22804	1.11913	1.15573	1.03328
685	STM14_1781	ydgI	1.01815	1.03048	1.02596	0.921455	0.988035	1.11341	-0.0216197	0.986955
686	STM14_5067		0.984529	0.954026	1.02219	0.974581	1.03197	1.04885	0.193923	0.464544
687	STM14_1116	ycaR	1.73446	0.929231	0.820561	1.08007	1.86656	0.759732	4.28806	-1.87501
688	STM14_0188		0.949058	1.07614	0.946228	0.986164	0.881908	0.959504	-0.542233	-0.25845
689	STM14_0504	phnV	0.937382	0.967277	1.13801	1.17132	0.969094	0.971569	-0.114536	-0.160817
690	STM14_4024	codB	1.1468	1.03692	1.03889	1.05022	1.10596	0.989211	0.556886	-0.0180617
691	STM14_3904	sraF	0.933556	1.3852	1.25031	1.13769	0.67395	1.09899	-1.56239	0.870285
692	STM14_3724		1.00464	0.993199	0.989711	1.00598	1.01152	0.983829	0.0935897	-0.0616135
693	STM14_0303	yafD	1.03284	0.974562	0.947068	0.971309	1.0598	0.975044	0.330427	-0.132705
694	STM14_1233	pipB	1.11009	0.997411	1.04261	0.94768	1.11298	1.10018	0.591293	0.879863
695	STM14_4400		1.02292	0.928369	0.983499	1.06959	1.10185	0.91951	0.536715	-0.582079
696	STM14_5011	hupA	1.04427	0.968429	0.633018	0.988683	1.07831	0.640263	0.421244	-2.84175
697	STM14_5542	pefC	0.488739	0.968081	0.916805	0.954207	0.504853	0.960802	-2.39192	-0.247945
698	STM14_5398	yeeN	1.13919	1.1285	1.05304	1.26161	1.00947	0.834681	0.0835111	-1.26852
699	STM14_4527	misL	0.961731	0.935035	1.03592	1.00199	1.02855	1.03386	0.177135	0.343234
700	STM14_4083	fis	0.810403	0.980942	0.801843	0.957432	0.826148	0.837493	-0.815771	-1.24576
701	STM14_0001	thrL	1.08955	1.01004	0.961702	0.996332	1.07872	0.965243	0.423265	-0.212015
702	STM14_0512	thiJ	1.09009	1.05825	1.05782	1.01159	1.03009	1.0457	0.184664	0.439086
703	STM14_0319		0.908126	0.97591	0.992161	1.01243	0.930543	0.979984	-0.303651	-0.0927302
704	STM14_1907	narW	1.09006	0.952183	1.04758	1.02936	1.1448	1.0177	0.747432	0.212491
705	STM14_0365	fadE	0.963343	1.07832	1.00221	0.92653	0.893374	1.08169	-0.485986	0.730243
706	STM14_5331		0.957562	1.01718	1.14221	0.988876	0.941393	1.15506	-0.250423	1.32399
707	STM14_5464	bglJ	0.682496	1.15544	1.10841	1.10562	0.59068	1.00252	-1.97089	0.0896405
708	STM14_4466	yigQ	1.07199	1.03861	0.86202	0.987266	1.03214	0.873139	0.194729	-0.957319
709	STM14_0083	caiD	0.944621	1.01553	0.847146	0.957294	0.930179	0.884938	-0.305437	-0.861835
710	STM14_2110	oppA	1.23552	0.959464	1.05606	1.00295	1.28772	1.05296	1.44853	0.497783
711	STM14_2309	ruvC	0.384509	1.01186	0.946578	1.50047	0.380001	0.630854	-3.00439	-2.91789
712	STM14_1153		1.15265	1.27285	1.07848	1.24428	0.905566	0.86675	-0.426181	-1.00902
713	STM14_4058	yhcP	0.854078	1.04755	1.03516	0.941582	0.815309	1.09938	-0.868942	0.873437
714	STM14_5246	yjeT	1.00904	0.990235	1.01673	1.024	1.01899	0.992899	0.130256	0.0117824
715	STM14_1028	potF	1.59897	1.10541	0.996932	0.904926	1.44649	1.10167	2.22738	0.891978
716	STM14_4755	yigF	1.20844	0.987907	1.01448	1.01459	1.22324	0.99989	1.13219	0.0683493
717	STM14_4745		0.729586	1.01662	1.08973	1.06639	0.717655	1.02189	-1.34799	0.246358
718	STM14_0629		0.856919	0.97761	1.02602	0.912053	0.876545	1.12496	-0.568544	1.08039
719	STM14_0866	ybgC	0.911832	0.964734	0.967552	0.990031	0.945164	0.977295	-0.231927	-0.114484
720	STM14_4977		1.29025	1.16491	1.01404	0.961661	1.1076	1.05447	0.564904	0.510034
721	STM14_4510		0.918165	0.97664	0.895066	0.870325	0.940127	1.02843	-0.256637	0.29927
722	STM14_4944	frwC	1.08981	0.9916	0.956919	1.00066	1.09904	0.956288	0.522928	-0.284478
723	STM14_1684	orf242	0.981219	1.06308	1.03855	1.01302	0.922995	1.0252	-0.340681	0.273133
724	STM14_3311		1.13654	1.18827	1.05165	1.05321	0.956464	0.998524	-0.176491	0.0572974
725	STM14_3469	orgA	0.981393	1.01364	1.02785	1.08662	0.968182	0.945921	-0.119008	-0.368367
726	STM14_1529		1.0831	1.03468	1.08148	1.14573	1.0468	0.943919	0.266646	-0.384569
727	STM14_4217	ompR	0.278915	1.0356	0.919211	0.911452	0.269326	1.00851	-3.54732	0.138122
728	STM14_3045	yffB	0.983861	1.03469	0.988374	0.9967	0.95087	0.991647	-0.203934	0.00164945
729	STM14_1333	yceB	1.24215	0.963662	0.923725	0.941224	1.28899	0.981409	1.45475	-0.0811994
730	STM14_4543		1.10861	0.98594	0.994068	1.00411	1.12442	0.989999	0.647427	-0.0116879
731	STM14_0480	tgt	0.959274	1.02068	1.13768	1.05718	0.939842	1.07615	-0.258035	0.685418
732	STM14_1165		0.997598	0.95437	0.943465	0.944308	1.04529	0.999107	0.259276	0.0620129
733	STM14_5604	traV	1.04768	1.02572	1.06991	0.99444	1.02141	1.0759	0.142094	0.683388
734	STM14_4882	cpxR	1.11744	1.03286	0.913935	1.07675	1.08189	0.848792	0.438781	-1.15433
735	STM14_0533_leader		1.08641	1.06021	0.991652	0.969295	1.02472	1.02307	0.158335	0.255886
736	STM14_2732		1.16856	1.01951	1.017	1.00858	1.14619	1.00835	0.754239	0.136789
737	STM14_2682		0.94509	0.998932	1.10935	1.01115	0.946101	1.09711	-0.22733	0.855093
738	STM14_4946	pflD	1.05579	1.0109	0.968228	0.952465	1.0444	1.01655	0.254904	0.203159
739	STM14_3477	sptP	1.02993	1.29031	0.782095	1.1593	0.79821	0.674625	-0.952826	-2.56369
740	STM14_4069		0.443833	1.06782	0.671827	1.04531	0.415643	0.642709	-2.82955	-2.82196
741	STM14_1835	ydeD	0.62357	1.06723	0.858233	0.929026	0.58429	0.923798	-2.00223	-0.547385
742	STM14_4957	argB	1.07298	1.03245	1.02666	1.18097	1.03926	0.869334	0.229693	-0.988109
743	STM14_5568	rlgA	1.49866	1.02026	1.20813	1.3371	1.46891	0.903546	2.33734	-0.711265
744	STM14_4548		1.14632	0.961107	0.957461	0.970503	1.19271	0.986562	0.982427	-0.0394981
745	STM14_0438	yaiU	1.05034	1.05479	1.06439	1.08086	0.995779	0.984769	0.0163727	-0.0540084
746	STM14_5027	yjaB	0.963607	1.03813	1.01973	0.980875	0.928214	1.03961	-0.315074	0.389777
747	STM14_2089	trpB	0.881712	0.910222	1.01875	1.01165	0.968679	1.00702	-0.116573	0.126041
748	STM14_0851	sdhC	0.848281	1.09451	0.842864	1.0181	0.775032	0.82788	-1.06653	-1.32356
749	STM14_0279	rof	0.938732	1.02435	1.0826	1.03438	0.916415	1.04662	-0.372957	0.446494
750	STM14_5308		1.09789	0.978809	1.05347	0.948757	1.12166	1.11036	0.633904	0.962311
751	STM14_2267		0.751563	0.980927	0.930393	0.979859	0.766176	0.949517	-1.10997	-0.339266
752	STM14_2420	cspB	1.01052	0.846934	0.921598	1.00757	1.19315	0.914677	0.984598	-0.621188
753	STM14_0697	ybdB	1.01233	1.0866	0.663418	0.997895	0.931656	0.664818	-0.29819	-2.64305
754	STM14_3565	rumA	0.945284	1.04527	0.948854	1.06298	0.904346	0.892634	-0.432164	-0.799566
755	STM14_4470	kbl	0.9512	0.978939	1.00478	1.01102	0.971664	0.993831	-0.101927	0.0193228
756	STM14_2391	fliG	0.901137	1.03469	1.04286	1.02531	0.870921	1.01711	-0.596132	0.207707
757	STM14_3552	cysI	0.950246	1.06395	1.20343	0.805079	0.89313	1.49479	-0.487184	4.07311
758	STM14_5546	repA2	1.06997	1.03748	1.1112	1.18885	1.03131	0.934688	0.190669	-0.459266
759	STM14_4242	glpR	0.846415	1.01691	0.960299	0.996684	0.832344	0.963493	-0.785379	-0.226172
760	STM14_5527		0.996296	0.932989	0.994895	0.803675	1.06785	1.23793	0.369942	1.99459
761	STM14_2056	rnb	0.750413	1.00457	0.950361	0.975848	0.746999	0.973883	-1.20405	-0.142097
762	STM14_4639		0.918351	1.04938	0.963145	1.03231	0.875138	0.933001	-0.575448	-0.472915
763	STM14_1016	mdfA	0.966607	1.0508	0.988955	0.892339	0.919873	1.10827	-0.355993	0.945386
764	STM14_3231	rseC	0.985984	0.872352	0.938842	0.944108	1.13026	0.994422	0.676075	0.024109
765	STM14_0139	ilvI	1.13073	0.929311	1.0047	0.88686	1.21674	1.13288	1.10033	1.14447
766	STM14_2992		1.14413	1.21953	0.98134	1.00291	0.93817	0.978497	-0.266238	-0.10476
767	STM14_4511	gltS	0.86485	1.02388	1.07923	0.978152	0.844677	1.10333	-0.724876	0.905421
768	STM14_4184	nirD	0.948466	1.00407	0.991352	0.970647	0.94462	1.02133	-0.234595	0.24185
769	STM14_2957		1.16913	0.931159	1.02614	1.02792	1.25556	0.998267	1.29077	0.0552152
770	STM14_3454	hypE	1.70828	0.966287	1.04898	1.03923	1.76788	1.00938	3.804	0.145127
771	STM14_4431	lyxK	1.26031	0.994012	0.961784	1.00876	1.2679	0.953434	1.35128	-0.30757
772	STM14_1659	ydiJ	0.936508	0.945197	0.991772	1.04147	0.990807	0.952283	-0.0080225	-0.31688
773	STM14_4232	malP	0.790656	1.1323	1.0033	1.02779	0.698273	0.976174	-1.44307	-0.123556
774	STM14_3621	ygdP	0.922671	1.08916	0.936189	0.960649	0.847141	0.974538	-0.712789	-0.136798
775	STM14_1787	pntA	1.22037	0.927475	0.980483	0.961556	1.3158	1.01968	1.58628	0.22853
776	STM14_0564		1.01517	0.916307	0.960077	0.888751	1.10789	1.08025	0.566358	0.718662
777	STM14_1163		0.996116	1.05158	1.07073	1.08894	0.947252	0.983272	-0.221684	-0.0661184
778	STM14_1563	yeaD	1.12117	1.03076	1.02763	1.0217	1.08771	1.00581	0.467338	0.116235
779	STM14_5045		1.07087	0.995234	0.9285	1.07811	1.076	0.861227	0.409884	-1.05371
780	STM14_2600	manC	0.832061	1.07696	1.03212	1.02339	0.772605	1.00854	-1.07843	0.138317
781	STM14_2892		0.861067	1.0518	1.38003	1.0873	0.818658	1.26923	-0.852517	2.24781
782	STM14_1603	cedA	0.984231	1.04137	1.0118	0.990753	0.945127	1.02125	-0.232109	0.241179
783	STM14_1125	ycbB	0.926869	0.982546	0.987805	1.01494	0.943334	0.973265	-0.240904	-0.147098
784	STM14_2091	yciG	0.972489	1.01707	0.967199	0.985805	0.956164	0.981126	-0.177965	-0.0834846
785	STM14_5081	malG	1.72426	1.01039	1.07215	1.02417	1.70654	1.04685	3.50309	0.448326
786	STM14_5004	thiE	1.11366	1.03969	1.04568	1.00838	1.07115	1.03699	0.386104	0.368559
787	STM14_3391	proV	0.884179	0.958255	0.935714	0.928825	0.922697	1.00742	-0.342142	0.12926
788	STM14_0883	ybgS	0.975548	1.04507	1.06417	1.01176	0.933479	1.05181	-0.28925	0.488482
789	STM14_5441		1.08095	1.03859	1.03641	0.995236	1.04078	1.04137	0.237132	0.404019
790	STM14_3727		0.845252	1.01298	0.97968	0.95816	0.83442	1.02246	-0.775191	0.250987
791	STM14_5262	yjfP	1.19306	0.970714	0.968182	0.967407	1.22906	1.0008	1.16073	0.0757223
792	STM14_2883	pta	1.35079	1.02085	1.02776	0.984905	1.3232	1.04351	1.62259	0.421342
793	STM14_0243	yadQ	1.06455	0.948222	1.00436	0.996056	1.12268	1.00834	0.638913	0.13673
794	STM14_0585		0.985679	0.983443	0.909323	0.956661	1.00227	0.950517	0.0482277	-0.331172
795	STM14_2735	yeiU	0.805148	0.957662	0.817597	1.01822	0.840744	0.802967	-0.744171	-1.52515
796	STM14_1365	plsX	0.981799	0.938121	0.960863	0.907106	1.04656	1.05926	0.265481	0.54879
797	STM14_0593	ybbO	0.828351	1.09747	1.0356	0.992636	0.754785	1.04328	-1.16585	0.419452
798	STM14_3003	ucpA	1.10214	1.04787	1.04334	1.01265	1.0518	1.0303	0.291175	0.31444
799	STM14_0722	citF	0.952912	1.08931	0.91235	0.961077	0.874785	0.9493	-0.577178	-0.341021
800	STM14_0118		0.957481	1.03593	1.09018	0.996574	0.924275	1.09393	-0.334398	0.829329
801	STM14_1063	clpS	1.1462	0.96909	0.917032	0.90604	1.18276	1.01213	0.93362	0.167412
802	STM14_2424		1.01986	1.03725	0.990569	0.958316	0.983241	1.03366	-0.0451344	0.341585
803	STM14_2045	sapD	0.973062	0.964851	0.831033	0.988836	1.00851	0.840415	0.078826	-1.22212
804	STM14_2345	otsA	1.26908	1.01748	0.940919	0.988392	1.24728	0.951969	1.25012	-0.319427
805	STM14_1526		1.0545	1.02417	0.911069	0.97915	1.02961	0.930469	0.182324	-0.4934
806	STM14_1986	acpD	0.758137	1.12167	1.11868	1.19708	0.675901	0.934511	-1.55282	-0.460691
807	STM14_3042	narQ	1.4977	1.18557	0.849727	1.01551	1.26327	0.836748	1.32857	-1.25179
808	STM14_4267	yhhW	1.23537	0.962917	1.08244	0.996172	1.28294	1.0866	1.42509	0.769988
809	STM14_5373	pepA	0.998505	0.917464	0.867774	1.00106	1.08833	0.866856	0.470393	-1.00816
810	STM14_3429	gutQ	1.12159	1.06607	0.981907	0.996772	1.05208	0.985087	0.292553	-0.0514375
811	STM14_5563	spvA	0.986172	1.03562	0.923663	1.06314	0.952249	0.868808	-0.197171	-0.992361
812	STM14_4780	tatB	0.783972	0.988495	0.71177	0.883055	0.793097	0.806031	-0.977908	-1.50035
813	STM14_0033	bcfF	1.05312	1.02844	0.97746	0.961579	1.02399	1.01652	0.154775	0.202884
814	STM14_4766	yigM	1.23609	0.985549	1.03987	1.02972	1.25422	1.00986	1.28416	0.14902
815	STM14_2800	yojN	0.904477	1.2478	1.01272	1.1942	0.724859	0.848036	-1.31265	-1.16045
816	STM14_4571	uhpA	1.01758	1.13953	0.983728	1.0281	0.892985	0.956839	-0.487897	-0.280016
817	STM14_4498	yicC	0.997274	0.999215	1.00922	1.03954	0.998058	0.970834	0.0275482	-0.166773
818	STM14_0534	hupB	0.678425	1.01546	0.829142	1.01745	0.668095	0.814922	-1.59112	-1.42841
819	STM14_2390	fliF	0.925433	0.964352	1.07736	1.00421	0.959642	1.07285	-0.160905	0.658714
820	STM14_1096	pflA	1.08811	0.998725	0.996303	0.928438	1.0895	1.0731	0.476147	0.660735
821	STM14_1347	flgD	0.82311	1.01146	1.00649	1.01936	0.813787	0.987371	-0.876409	-0.0329494
822	STM14_4786	fre	0.613826	1.04572	1.09549	1.06378	0.586989	1.0298	-1.98899	0.310416
823	STM14_0544	mdlA	1.03034	1.07276	0.979746	0.933317	0.960454	1.04975	-0.156918	0.471795
824	STM14_1655	ydiL	0.983973	0.969303	0.91697	0.894945	1.01513	1.02461	0.111321	0.268388
825	STM14_0763	ybeR	1.05409	0.965256	0.948644	0.921896	1.09203	1.02901	0.488547	0.30403
826	RydB	RydB	0.827213	0.948117	0.979413	0.9759	0.87248	1.0036	-0.588485	0.0983732
827	STM14_4833	yihR	0.894963	1.04178	0.990061	1.01477	0.859067	0.975647	-0.654282	-0.127819
828	STM14_5259	aidB	1.09466	0.944346	1.05777	1.02522	1.15917	1.03175	0.817912	0.326129
829	STM14_5335		0.782825	1.08318	0.968593	0.949253	0.722706	1.02037	-1.32321	0.234105
830	STM14_3337	fljA	1.28369	0.901424	0.840989	0.96272	1.42407	0.873554	2.11742	-0.953955
831	STM14_4861		0.981456	1.00859	0.979922	0.984663	0.9731	0.995185	-0.0948852	0.0302833
832	STM14_3530	surE	0.495412	1.0134	0.982944	0.997346	0.488861	0.985559	-2.47037	-0.0476149
833	STM14_1866		1.07323	1.01187	1.01015	1.0539	1.06064	0.958483	0.334552	-0.266716
834	STM14_3049		1.07739	0.986203	0.954712	0.98306	1.09246	0.971164	0.490657	-0.1641
835	STM14_3071		0.959122	0.994935	0.989637	0.97617	0.964004	1.0138	-0.139503	0.180876
836	STM14_0687	fepE	1.2057	0.956077	0.973227	0.940045	1.26109	1.0353	1.31788	0.354872
837	STM14_4662	atpG	0.722676	0.914629	1.07383	1.06188	0.79013	1.01126	-0.992461	0.160338
838	STM14_4290	livK	0.82599	0.892055	0.946144	1.00782	0.925941	0.938806	-0.326228	-0.425943
839	STM14_5490	deoD	0.922483	0.908341	1.02975	0.901993	1.01557	1.14164	0.113451	1.21538
840	STM14_1050	poxB	1.04933	1.05293	1.01906	0.961744	0.996586	1.05959	0.0203293	0.551474
841	STM14_1592	osmE	1.14161	1.10132	1.05381	1.00316	1.03659	1.0505	0.216555	0.477852
842	STM14_2949	pgtC	1.16996	0.945775	1.01626	1.02593	1.23704	0.99058	1.19989	-0.00698646
843	STM14_4782	yigW	0.922952	0.9392	1.05816	1.077	0.9827	0.982513	-0.0477919	-0.0722623
844	STM14_2637		1.10856	1.02506	1.021	0.980555	1.08145	1.04124	0.436644	0.40298
845	STM14_0674	nfnB	1.04984	1.04665	1.04395	0.996194	1.00305	1.04793	0.0520186	0.457128
846	STM14_4838	yihV	1.06306	0.915334	1.03673	1.01459	1.16139	1.02182	0.828773	0.245828
847	STM14_1910	nhoA	1.07465	1.0289	0.92305	0.901877	1.04446	1.02348	0.255204	0.25921
848	STM14_4769	metE	0.817486	0.936523	0.977998	0.972704	0.872894	1.00544	-0.586454	0.113278
849	STM14_1772	fumC	1.00227	0.921521	1.0284	1.00256	1.08763	1.02577	0.466938	0.277806
850	STM14_0082	caiE	1.09072	1.00301	0.997599	0.994069	1.08745	1.00355	0.466061	0.0979805
851	STM14_1611	ydiY	0.997366	1.03706	1.00695	0.946996	0.961723	1.06331	-0.150693	0.581532
852	STM14_5388		0.841872	0.988525	0.983466	1.01395	0.851644	0.969933	-0.690698	-0.174059
853	STM14_3756	yggX	0.996424	1.00304	0.935348	1.02831	0.993403	0.909595	0.00471329	-0.662315
854	STM14_1916	ansP	0.951925	1.00754	0.959141	0.994154	0.944805	0.964781	-0.233685	-0.215749
855	STM14_0393	stbD	1.10375	1.02222	0.865792	1.00155	1.07975	0.864453	0.428302	-1.0276
856	STM14_3573	yqcB	1.20782	1.05934	1.0083	1.01041	1.14016	0.997912	0.724656	0.0523465
857	STM14_0510	phnW	0.970038	0.973969	1.02946	1.02982	0.995964	0.999648	0.0172788	0.0663977
858	STM14_0841		0.697948	1.00872	0.91852	0.976556	0.691912	0.940571	-1.47428	-0.411658
859	STM14_4552		1.04825	1.22709	1.02094	1.16595	0.85426	0.875634	-0.677866	-0.937127
860	STM14_0720	citG	0.788475	1.01443	1.1393	0.971236	0.77726	1.17305	-1.0556	1.46953
861	STM14_5495		1.0059	1.11136	1.12202	0.983889	0.905107	1.14039	-0.42843	1.20528
862	STM14_0765	ybeU	0.964317	0.939917	1.00913	1.1221	1.02596	0.899322	0.164426	-0.745441
863	STM14_1984	ydcF	1.16404	1.06999	1.08599	0.914124	1.0879	1.18801	0.468271	1.59064
864	STM14_1676	orf408	1.03402	1.21966	0.963344	0.87636	0.847792	1.09926	-0.709594	0.872423
865	STM14_1195		1.1961	0.976329	1.03717	0.97417	1.2251	1.06467	1.14134	0.592549
866	STM14_2125	rtT	1.00674	0.982896	1.16575	0.991991	1.02425	1.17516	0.156059	1.48664
867	STM14_2343		0.983253	1.03018	1.01937	0.965331	0.954445	1.05598	-0.1864	0.522239
868	STM14_4371	dppD	1.76409	1.05266	0.985588	0.959372	1.67583	1.02733	3.35244	0.290364
869	STM14_5245	hflC	1.71578	1.04297	1.05052	0.930265	1.64509	1.12926	3.20163	1.11525
870	STM14_2767		1.32338	0.998224	1.02651	0.959525	1.32573	1.06981	1.635	0.634155
871	STM14_3835		1.08493	1.02814	0.90318	0.889875	1.05524	1.01495	0.308066	0.190229
872	STM14_5448		0.913192	1.01548	0.993051	0.973455	0.899271	1.02013	-0.45706	0.232134
873	STM14_4496	rph	0.596976	0.907538	0.987336	0.987435	0.657797	0.9999	-1.64164	0.0684306
874	STM14_0541	cof	1.0823	1.02554	0.949332	0.974539	1.05534	0.974134	0.308569	-0.140068
875	STM14_2010	ynaI	1.13747	0.957577	1.02514	0.942135	1.18786	1.08811	0.958651	0.782212
876	STM14_2866	nuoE	0.557416	1.28109	0.934559	1.06336	0.435112	0.878871	-2.73404	-0.910936
877	STM14_3921	yhaO	1.26606	0.979042	1.13369	1.08036	1.29317	1.04936	1.47523	0.468659
878	STM14_4722	wecD	0.466621	0.815591	0.924617	1.09737	0.572126	0.842573	-2.0619	-1.20466
879	STM14_0081	caiF	0.893769	1.02046	1.01529	0.975842	0.875849	1.04043	-0.57196	0.396378
880	STM14_2875		0.96391	0.980819	1.0235	1.07547	0.98276	0.951678	-0.0474957	-0.321775
881	STM14_1127	ycbL	1.2739	1.00821	0.931749	0.922874	1.26353	1.00962	1.32987	0.147064
882	STM14_1472		1.12884	0.919585	0.900003	0.973298	1.22755	0.924694	1.15336	-0.540133
883	STM14_1958		1.12581	0.833787	1.11597	1.06086	1.35024	1.05194	1.7552	0.489578
884	STM14_4194	gph	1.08919	0.930739	0.854678	0.877819	1.17025	0.973639	0.87224	-0.14407
885	STM14_1495		0.702833	0.991736	0.988728	0.942354	0.708689	1.04921	-1.39198	0.467459
886	STM14_5344		1.10544	0.961217	1.10194	1.04526	1.15004	1.05422	0.773136	0.507983
887	STM14_0276	ldcC	0.917376	1.09982	1.07994	0.96738	0.834112	1.11636	-0.776702	1.01082
888	STM14_1030	potH	0.777927	1.04396	1.02928	0.992421	0.745171	1.03714	-1.21301	0.369816
889	STM14_3026	eutQ	0.978978	0.99897	1.04848	1.10049	0.979987	0.952737	-0.0610966	-0.313206
890	STM14_4897	ydeW	1.0038	1.06619	0.995004	1.02811	0.941478	0.967796	-0.25001	-0.191354
891	STM14_0422		1.00516	0.919377	1.12655	1.01191	1.0933	1.11329	0.494791	0.985976
892	STM14_3917	yhaJ	1.05732	1.0023	1.13988	1.00834	1.05489	1.13045	0.306344	1.12487
893	STM14_4559	gatY_2	1.06139	1.05242	0.904547	0.91145	1.00851	0.992426	0.0788441	0.00795196
894	STM14_3871	glgS	1.47629	0.924295	0.886224	0.947934	1.59721	0.9349	2.96673	-0.457547
895	STM14_4813	csrC	0.821899	1.30185	1.04923	1.15414	0.63133	0.909095	-1.77147	-0.666363
896	STM14_2072	cysB	0.770684	1.0299	1.03881	0.979651	0.748306	1.06039	-1.19763	0.557897
897	STM14_0669		1.46702	1.03863	1.06417	1.00808	1.41246	1.05564	2.06043	0.51946
898	STM14_3298		0.835709	1.00877	0.866419	0.945462	0.828444	0.916398	-0.804509	-0.607266
899	STM14_1792	ydgE	0.932906	1.01338	0.900198	1.01401	0.920592	0.887758	-0.352465	-0.839022
900	STM14_0668		1.12261	1.01744	1.02819	0.987416	1.10337	1.04129	0.544156	0.403374
901	STM14_2299	yebA	0.432193	0.96483	0.922526	1.07352	0.447948	0.859349	-2.67107	-1.06891
902	STM14_2857	nuoN	1.09561	3.22239	0.697525	0.849192	0.339997	0.821399	-3.20063	-1.376
903	STM14_1205	uup	0.674561	0.985191	0.860598	1.00377	0.684701	0.857367	-1.50966	-1.08494
904	STM14_4255	glgA	1.05781	0.986484	0.931572	1.0205	1.0723	0.912859	0.391755	-0.635899
905	STM14_0806		0.930422	0.930782	0.987555	0.963015	0.999613	1.02548	0.035181	0.275449
906	STM14_5384	leuX	0.309674	1.00701	0.901978	0.896001	0.307519	1.00667	-3.35996	0.123219
907	STM14_3922	tdcG	1.01468	0.961308	0.991384	0.971705	1.05552	1.02025	0.309433	0.233123
908	STM14_2711		1.08777	1.19822	0.791959	1.17537	0.907817	0.673797	-0.415138	-2.5704
909	STM14_1896	yddG	1.08082	1.02243	0.936803	1.09619	1.05711	0.854599	0.317242	-1.10734
910	STM14_3776		1.0733	1.08367	1.00749	1.00988	0.990428	0.997636	-0.00987786	0.0501102
911	STM14_4197	damX	0.472386	0.855857	0.688063	0.956345	0.551946	0.719471	-2.1609	-2.2008
912	STM14_2809		0.991655	1.0457	0.950667	0.940786	0.94832	1.0105	-0.216445	0.154236
913	STM14_1798	ynfL	0.964172	0.982586	0.962531	0.921161	0.98126	1.04491	-0.0548519	0.432665
914	STM14_3068		0.923723	0.97181	0.913167	0.99996	0.950518	0.913203	-0.205663	-0.633121
915	STM14_4815	hemN	1.07123	1.51202	1.0098	1.26778	0.708477	0.796511	-1.39302	-1.57739
916	STM14_4859		0.876779	0.976178	1.06999	1.00706	0.898175	1.06249	-0.462434	0.574883
917	STM14_1864		0.841683	0.993001	0.971462	1.02331	0.847616	0.949338	-0.710458	-0.340718
918	STM14_4845		1.0034	0.96454	0.976147	0.99752	1.04029	0.978574	0.234716	-0.104136
919	STM14_2544	pduU	0.738498	1.08	0.884388	0.98324	0.683798	0.899463	-1.51409	-0.744304
920	STM14_2341	flhD	1.09059	1.05939	0.982535	0.897722	1.02945	1.09448	0.181544	0.833739
921	STM14_0183_leader		0.903821	1.01809	1.03436	1.02667	0.887761	1.00748	-0.513522	0.129796
922	STM14_3973	argG	0.957758	1.06434	1.17312	1.11998	0.899864	1.04744	-0.454151	0.45314
923	STM14_3916	yhaH	0.969163	1.03458	1.04881	0.940346	0.936765	1.11534	-0.273127	1.00258
924	STM14_2374	fliA	0.71398	0.952763	1.00202	1.00873	0.749379	0.993351	-1.19237	0.0154355
925	STM14_1887	yddX	0.698487	0.962895	0.839186	0.924414	0.725402	0.907803	-1.30999	-0.676815
926	STM14_5391		0.784788	0.958656	1.0607	1.02343	0.818634	1.03641	-0.852634	0.363885
927	STM14_5515	sthA	0.797103	0.981418	1.06885	1.10895	0.812195	0.963838	-0.884221	-0.223384
928	STM14_4309	yhhS	0.91466	1.02439	1.00158	0.979013	0.89288	1.02305	-0.488411	0.255791
929	STM14_1255	hpaH	0.867062	0.99203	0.978205	1.01954	0.874028	0.959453	-0.580891	-0.258861
930	STM14_2114	tdk_2	1.06759	1.01355	0.937088	1.00865	1.05332	0.929053	0.298635	-0.504858
931	STM14_1512		0.87801	0.990634	0.870648	0.854857	0.886311	1.01847	-0.520635	0.218724
932	STM14_5454		1.15017	0.995847	0.977413	0.945598	1.15496	1.03364	0.797261	0.341496
933	STM14_1222	yccT	0.717408	1.01758	0.750035	0.980607	0.705012	0.764868	-1.41002	-1.83344
934	STM14_0543	ybaO	1.16382	1.03765	0.682909	1.05006	1.12159	0.650355	0.633547	-2.76009
935	STM14_0133	leuB	1.03178	1.06864	0.921742	0.99011	0.965507	0.930949	-0.132131	-0.489521
936	STM14_4665	atpF	1.08939	1.0538	0.980118	0.950699	1.03377	1.03094	0.202752	0.319648
937	STM14_3451	hypB	0.915849	0.917725	0.930162	0.921048	0.997956	1.00989	0.0270499	0.149307
938	STM14_4193	trpS	0.988895	0.916779	1.00907	1.00744	1.07866	1.00161	0.422966	0.0822917
939	STM14_1275	ymdF	0.957607	1.17612	1.02799	1.05347	0.814206	0.975815	-0.874352	-0.126464
940	STM14_0412		1.01696	1.01704	0.968336	1.00915	0.999922	0.959561	0.0366924	-0.257994
941	STM14_3959		1.12314	0.989988	1.04583	0.954334	1.1345	1.09587	0.696884	0.84505
942	STM14_5136		0.951628	0.874436	0.898041	0.953804	1.08828	0.941536	0.470125	-0.403848
943	STM14_0621	ylbF	0.878925	0.980882	1.05323	0.917297	0.896055	1.14819	-0.472835	1.26837
944	STM14_4651	pstC	0.669236	1.02861	0.989267	0.988568	0.650619	1.00071	-1.67685	0.0749646
945	STM14_0588	ybbJ	0.855854	0.973937	1.0731	1.01128	0.878757	1.06113	-0.557693	0.563906
946	STM14_2012		0.982944	1.0593	0.854404	0.902162	0.927919	0.947062	-0.316523	-0.359129
947	STM14_1844	yneG	1.1875	1.07741	0.929142	0.932747	1.10218	0.996135	0.538319	0.0379668
948	STM14_1532	yeaS	0.917987	1.05044	0.849125	0.998466	0.873908	0.85043	-0.58148	-1.14108
949	STM14_4616	torR	1.0787	0.925158	0.892849	0.864991	1.16596	1.03221	0.851228	0.329858
950	STM14_4869	rhaS	1.16534	1.03194	0.970983	0.945372	1.12927	1.02709	0.671217	0.288459
951	STM14_3811	hybC	1.01418	1.03784	0.955319	1.00614	0.977198	0.949494	-0.0747801	-0.339454
952	STM14_1301	ycdY	1.20621	1.06538	0.904624	0.960794	1.13219	0.941539	0.685555	-0.403826
953	STM14_1710	ssaV	1.00489	1.02768	0.903923	0.843671	0.977825	1.07142	-0.0717048	0.647142
954	STM14_3537	cysC	1.05695	1.05819	0.966251	1.03099	0.998829	0.93721	0.0313336	-0.438855
955	STM14_4829	yshA	1.03747	1.08328	1.06472	0.925512	0.957717	1.15042	-0.170344	1.28641
956	STM14_2177	ycgO	1.0233	1.02014	0.938672	0.904403	1.0031	1.03789	0.052293	0.375856
957	STM14_2416		1.07225	0.965084	0.854871	0.904777	1.11104	0.944841	0.581815	-0.377103
958	STM14_2090	trpA	1.05551	1.07075	0.970011	0.940989	0.985766	1.03084	-0.0327509	0.318819
959	STM14_2095	ompW	0.9878	1.04261	0.975692	1.02592	0.947427	0.951038	-0.220824	-0.32696
960	STM14_5175		1.08141	0.932149	0.802011	0.883612	1.16012	0.90765	0.822583	-0.678051
961	STM14_4500		0.673708	1.02388	1.12138	1.12482	0.657995	0.996944	-1.64066	0.0445093
962	STM14_4450		0.878041	0.930173	1.04853	1.00305	0.943954	1.04534	-0.237862	0.436127
963	STM14_3780		0.729867	1.07056	1.00303	1.0091	0.681762	0.993983	-1.52407	0.0205561
964	STM14_5080	yjbA	1.29489	1.14532	1.23631	1.1715	1.1306	1.05532	0.677727	0.516911
965	STM14_5036	yjbB	0.920376	0.979097	1.06038	1.03574	0.940025	1.02379	-0.257136	0.261721
966	SraH	SraH	0.595168	1.0125	0.898289	0.941777	0.587818	0.953823	-1.98492	-0.304419
967	STM14_1197		1.06798	0.989797	0.844675	0.928906	1.07898	0.909322	0.424546	-0.664521
968	STM14_1309	csgB	0.917325	0.88562	1.04009	1.02716	1.0358	1.01259	0.212698	0.171111
969	STM14_2050		0.669862	1.01981	0.831692	0.972596	0.656849	0.855126	-1.64629	-1.10308
970	STM14_3556	ygcF	0.880196	0.932563	1.0761	1.0544	0.943845	1.02059	-0.238395	0.235835
971	STM14_1398	potC	0.94877	1.02619	0.919612	0.995431	0.924556	0.923833	-0.33302	-0.547104
972	STM14_3777		0.683617	0.969285	0.974746	0.933847	0.70528	1.0438	-1.4087	0.423646
973	STM14_0382		0.975988	0.970676	0.935933	0.996988	1.00547	0.938761	0.0639195	-0.426305
974	STM14_4372	dppC	0.828034	1.03752	1.01168	1.06039	0.798091	0.954064	-0.953408	-0.302473
975	STM14_1094	ycaD	0.909241	0.941262	1.03158	1.02159	0.965981	1.00978	-0.129806	0.14839
976	STM14_1954		0.696994	1.01461	1.06666	1.0361	0.68696	1.02949	-1.49857	0.307893
977	STM14_2326	flhE	0.841934	0.99386	1.00462	1.03576	0.847135	0.969935	-0.712818	-0.174042
978	STM14_3514		1.35809	1.06066	0.897308	0.940671	1.28043	0.953902	1.41274	-0.303782
979	STM14_3474	hilD	0.921047	1.17847	0.867446	0.990927	0.781561	0.875388	-1.0345	-0.939121
980	STM14_4383	lpfE	0.977006	1.04217	1.01961	1.06781	0.937474	0.95486	-0.269652	-0.296032
981	STM14_5034	iclR	0.861499	1.01851	1.07555	1.09993	0.84584	0.977842	-0.719171	-0.110062
982	STM14_3012	eutR	0.99157	0.952469	0.936652	1.02333	1.04105	0.915295	0.238461	-0.616193
983	STM14_4331		1.06435	0.971415	1.02545	0.969138	1.09567	1.0581	0.506381	0.539427
984	STM14_1974	sseJ	0.960032	1.00347	0.898352	0.902851	0.956711	0.995017	-0.175281	0.0289238
985	STM14_1804		0.673435	1.4017	1.07116	1.38576	0.480442	0.772978	-2.51167	-1.76782
986	STM14_3911	yqjD	0.981462	0.96059	0.990601	0.962691	1.02173	1.02899	0.143664	0.303842
987	STM14_0429	prpR	1.25741	1.03519	1.01046	1.10251	1.21467	0.916509	1.09014	-0.606366
988	STM14_0245	yadS	1.19586	0.980788	1.0923	1.05145	1.21928	1.03885	1.11279	0.383648
989	STM14_2708		1.06664	0.974627	1.04966	1.06299	1.09441	0.987461	0.50023	-0.0322243
990	STM2906		1.08918	1.039	1.01828	0.993559	1.0483	1.02488	0.274018	0.270567
991	STM14_0396	stbA	0.946755	1.04297	0.984229	1.03925	0.907751	0.947061	-0.415459	-0.359141
992	STM14_4235		1.07137	1.10417	1.06802	1.03591	0.970287	1.031	-0.108681	0.320062
993	STM14_4848		0.821591	0.914722	0.949316	1.02324	0.898186	0.927756	-0.462379	-0.515359
994	STM14_1215	sulA	1.05226	1.01271	1.05008	1.03159	1.03905	1.01792	0.228654	0.214274
995	STM14_5282	cycA	0.835026	0.845721	0.8934	1.00787	0.987353	0.886426	-0.0249628	-0.8498
996	STM14_2249		0.9879	1.01009	1.02862	1.02267	0.978032	1.00582	-0.0706882	0.116343
997	STM14_0070	citD2	0.968628	1.01771	1.02096	0.955779	0.951767	1.0682	-0.199532	0.621096
998	STM14_2993	pdxK	1.23331	1.02138	1.06448	0.964167	1.2075	1.10404	1.05497	0.911153
999	STM14_0409		1.00212	0.948896	1.04492	1.09556	1.05609	0.953777	0.312219	-0.304796
1000	STM14_0811	ybfE	0.736239	0.938312	0.99796	1.00057	0.784642	0.997396	-1.01938	0.0481722
1001	STM14_2107	oppD	1.07305	1.04952	0.992698	1.00536	1.02243	0.987403	0.147098	-0.0326949
1002	STM14_1888	rpsV	0.996941	0.952802	0.798245	0.878848	1.04633	0.908285	0.264331	-0.672915
1003	STM14_1332	pyrC	1.07838	0.959004	0.832661	1.19029	1.12448	0.699547	0.647724	-2.36202
1004	STM14_1607	yniB	0.918333	0.925882	0.983245	0.984783	0.991846	0.998438	-0.00292197	0.0566016
1005	STM14_2929	yfcL	0.865499	1.02466	0.98478	1.00567	0.844669	0.979223	-0.724914	-0.0988811
1006	STM14_1120	ycbC	0.959825	1.03917	0.953095	0.938528	0.923649	1.01552	-0.337468	0.194833
1007	STM14_0929	ybhK	1.01366	0.995075	1.09502	0.964648	1.01868	1.13515	0.128699	1.16291
1008	STM14_5065		0.72199	0.946581	0.961184	1.00974	0.762735	0.951915	-1.12685	-0.31986
1009	STM14_3251	yfiM	0.938075	1.06624	0.939393	0.947734	0.879798	0.991199	-0.552586	-0.00197527
1010	STM14_4538	mgtC	0.846801	0.992757	0.9564	1.02683	0.852979	0.931408	-0.68415	-0.485803
1011	STM14_4612		1.10346	1.07155	1.05009	0.994995	1.02977	1.05537	0.183121	0.517282
1012	STM14_3297		0.996487	1.00059	0.962426	0.986991	0.995894	0.975112	0.0169352	-0.132154
1013	STM14_2677	yohD	1.10282	1.11724	1.14153	1.22638	0.987086	0.930814	-0.0262739	-0.490614
1014	STM14_0324		0.788242	1.03939	0.957749	0.964852	0.758371	0.992638	-1.14826	0.00967091
1015	STM14_1176		1.09651	0.992174	0.941305	0.943768	1.10516	0.99739	0.552937	0.0481206
1016	STM14_1269	scsD	0.955173	0.943198	0.980099	0.955318	1.0127	1.02594	0.0993595	0.279146
1017	STM14_2635	ryeE	1.10119	1.15786	0.954926	1.23725	0.951054	0.771814	-0.203033	-1.77724
1018	STM14_3428	srlR	1.58421	1.08383	0.95731	0.973669	1.46169	0.983198	2.30192	-0.0667181
1019	STM14_2132	narG	1.05041	1.02357	1.03653	0.97742	1.02623	1.06047	0.165729	0.558577
1020	STM14_1544	yeaO	0.741277	0.991022	1.03716	0.992181	0.747993	1.04533	-1.19917	0.436075
1021	STM14_3349		0.895871	1.03039	0.976315	1.01256	0.869448	0.964201	-0.60336	-0.220445
1022	STM14_4186	nirC	1.17525	0.978487	0.961919	0.926562	1.20109	1.03816	1.02355	0.378029
1023	STM14_2995	yfeJ	0.992436	0.967969	1.14259	1.0881	1.02528	1.05008	0.161077	0.474463
1024	STM14_3317		1.032	1.00112	1.02576	1.03676	1.03084	0.989389	0.188382	-0.0166213
1025	STM14_3551	cysH	0.949335	0.958287	0.85531	0.838584	0.990659	1.01995	-0.00874555	0.230643
1026	STM14_5314		1.16832	1.13482	1.10269	1.01203	1.02952	1.08958	0.181884	0.794153
1027	STM14_4924	rpmE	0.925086	0.993028	1.0926	1.02555	0.931581	1.06538	-0.298557	0.598282
1028	STM14_1936	pdgL	0.840998	1.04524	0.969374	1.01113	0.8046	0.9587	-0.921478	-0.264959
1029	STM14_3866		0.963374	0.992699	1.00213	0.96773	0.97046	1.03554	-0.107835	0.356852
1030	STM14_0823	kdpC	0.945937	0.950016	1.00143	1.06314	0.995706	0.94195	0.0160141	-0.400501
1031	STM14_0767	hscC	1.07189	1.02876	0.982007	0.987321	1.04192	0.994618	0.242734	0.0256884
1032	STM14_2551	sbmC	0.984577	1.0539	0.993075	0.947558	0.934225	1.04804	-0.285588	0.457955
1033	STM14_5085	malE	0.852207	1.00121	0.9823	1.02094	0.851176	0.962152	-0.692994	-0.237027
1034	STM14_4779	tatA	1.215	1.36051	1.09356	1.00888	0.893044	1.08393	-0.487606	0.748432
1035	STM14_5250	vacB	0.688506	1.01596	0.953296	1.01507	0.677689	0.939146	-1.54405	-0.423191
1036	STM14_2670	bglX	0.762012	1.02963	1.10264	1.10975	0.740081	0.9936	-1.23798	0.0174505
1037	STM14_3404	yqaA	0.973686	1.25156	1.02002	1.27856	0.777976	0.797789	-1.05208	-1.56705
1038	STM14_2851	elaC	1.29119	0.954595	0.896613	0.946198	1.3526	0.947596	1.76681	-0.354813
1039	STM14_3768		0.595092	1.06098	0.940489	1.10001	0.560887	0.854978	-2.11704	-1.10428
1040	STM14_3624		0.863414	1.08635	0.966431	0.958267	0.794788	1.00852	-0.969612	0.138188
1041	STM14_2176	ldcA	1.10889	0.877406	0.822642	1.07903	1.26383	0.762392	1.33131	-1.85348
1042	STM14_1689	ssaC	1.01425	1.05878	1.00466	0.971988	0.957945	1.03361	-0.169227	0.341233
1043	STM14_4278	yhhA	0.893746	1.01488	1.03262	0.974046	0.880637	1.06014	-0.548468	0.555889
1044	STM14_2510	cbiN	1.22204	0.989418	0.947879	0.941824	1.23511	1.00643	1.19044	0.121265
1045	STM14_3436	hydN	0.925386	0.903365	1.04216	1.05997	1.02438	0.983206	0.156657	-0.0666578
1046	STM14_3252	kgtP	1.07526	1.03188	1.06584	1.0517	1.04204	1.01345	0.243322	0.178047
1047	STM14_5048		1.00138	0.933855	1.03332	1.03673	1.07231	0.99671	0.391786	0.0426214
1048	STM14_1637	ydiA	0.915668	0.993653	1.07045	1.01207	0.921518	1.05768	-0.347926	0.536023
1049	STM14_4016_tail		1.30107	1.16521	0.976547	1.14261	1.11659	0.85466	0.60904	-1.10685
1050	STM14_4746		1.06811	0.999929	1.04128	1.05727	1.06818	0.984877	0.371546	-0.0531362
1051	STM14_2960		0.830854	1.07293	0.955628	1.05171	0.774376	0.908639	-1.06974	-0.670047
1052	STM14_5167	adiY	0.91914	0.966902	0.952826	0.94989	0.950603	1.00309	-0.205246	0.0942545
1053	STM14_3461	sitD	0.859256	0.993092	0.952069	1.00491	0.865232	0.947417	-0.624039	-0.356262
1054	STM14_5159	phnA	1.03805	1.14555	1.08992	1.29828	0.906157	0.839512	-0.423281	-1.22943
1055	STM14_0323		1.08706	1.21121	1.19404	1.0257	0.8975	1.16412	-0.465748	1.39728
1056	STM14_5343	nrdD	1.07521	1.01538	0.797568	0.942891	1.05892	0.845875	0.326128	-1.17794
1057	STM14_1126	ycbK	0.898687	1.04519	0.991923	0.980068	0.859827	1.0121	-0.650556	0.167122
1058	STM14_1870		0.835272	1.04503	0.95682	0.857018	0.799283	1.11645	-0.947563	1.01158
1059	STM1672		0.873459	0.969611	0.938571	1.01269	0.900834	0.926811	-0.44939	-0.523005
1060	STM14_1295		1.02747	0.828569	0.8975	0.873867	1.24005	1.02704	1.21466	0.288083
1061	STM14_5352	pyrI	1.06707	1.0347	1.10045	1.05669	1.03128	1.04141	0.190537	0.404358
1062	STM14_1278		0.924418	0.93026	0.981198	1.07844	0.993719	0.909831	0.0062674	-0.660408
1063	STM14_2917	usg	0.905665	1.05956	0.956034	1.01508	0.854756	0.941828	-0.675431	-0.401487
1064	STM14_2055	yciW	0.882876	1.0561	1.06065	1.02742	0.835976	1.03235	-0.767557	0.331028
1065	STM14_3787		0.727594	1.00592	1.02463	1.0374	0.723308	0.987685	-1.32026	-0.0304135
1066	STM14_5463	yjjQ	0.959508	1.04343	0.945103	0.941234	0.919569	1.00411	-0.357483	0.102506
1067	STM14_1052	hcp	0.899103	1.01796	0.947657	0.9837	0.883244	0.963359	-0.535683	-0.227256
1068	STM14_3519	ygbK	1.08812	1.07394	1.02308	0.927473	1.01321	1.10308	0.101878	0.903357
1069	STM14_0030	bcfC	0.81167	1.0075	1.07403	1.03849	0.805628	1.03423	-0.916432	0.346242
1070	STM14_2863	nuoH	0.900368	1.1333	1.01074	0.96346	0.794467	1.04907	-0.971188	0.466319
1071	STM14_1800	bioD_2	0.978368	1.02769	1.09416	1.11495	0.95201	0.98135	-0.198342	-0.0816716
1072	STM14_1856		1.29461	1.08545	0.872456	0.894029	1.1927	0.97587	0.982366	-0.12602
1073	STM14_2685		1.30591	0.949799	1.00958	0.973926	1.37493	1.03661	1.87634	0.365452
1074	STM14_3764	yqgA	0.986946	1.05811	1.00366	0.962697	0.932741	1.04255	-0.292868	0.413539
1075	STM14_0561	acrR	1.03574	0.980485	1.33139	1.18217	1.05635	1.12623	0.31352	1.09066
1076	STM14_2025		1.02613	0.977204	1.03886	0.986026	1.05006	1.05358	0.282665	0.502821
1077	STM14_4463	yibN	1.31935	1.18818	1.16384	1.09563	1.1104	1.06226	0.578665	0.573062
1078	STM14_2190	ycgN	0.937349	0.976995	1.06623	0.966006	0.959421	1.10375	-0.161988	0.908779
1079	STM14_3599	ygdK	1.01709	1.05194	1.0478	1.04324	0.966873	1.00437	-0.125429	0.10461
1080	STM14_1521		1.07415	0.950719	1.08878	1.01587	1.12983	1.07177	0.673986	0.649979
1081	STM14_4115	zntR	1.07124	0.973471	1.03483	0.97156	1.10044	1.06512	0.529777	0.596199
1082	STM14_5338		0.634897	1.02274	0.949844	0.933909	0.62078	1.01706	-1.82322	0.207315
1083	STM14_2906		1.11951	1.0707	1.26822	1.19317	1.04559	1.06291	0.260706	0.578285
1084	STM14_1099	pflB	1.00625	0.91121	1.11229	1.05468	1.1043	1.05463	0.548733	0.511268
1085	STM14_3305		1.10425	0.936408	1.08005	1.02661	1.17924	1.05205	0.916347	0.490469
1086	STM14_5620	traS	1.1286	0.994575	0.966558	0.981678	1.13476	0.984597	0.698136	-0.0553995
1087	STM14_2923		0.971962	0.992845	1.04911	1.05336	0.978967	0.995965	-0.0661041	0.0365935
1088	STM14_2027	mppA	0.741328	1.13962	1.12684	1.10081	0.650503	1.02364	-1.67741	0.260572
1089	STM14_2751		1.01876	0.94663	1.02133	1.02439	1.0762	0.997007	0.41089	0.0450245
1090	STM14_5562	spvB	1.20151	1.23524	1.03918	0.941293	0.972697	1.10399	-0.0968598	0.910719
1091	STM14_4292	yhhK	1.1248	0.970803	0.956606	0.96529	1.15863	0.991004	0.815244	-0.00355186
1092	STM14_4170	prkB	1.26314	1.11949	1.01945	0.995048	1.12831	1.02452	0.666516	0.267664
1093	STM14_5239	amiB	1.23441	1.07333	1.12001	1.12262	1.15008	0.997669	0.773285	0.0503818
1094	STM14_4806	dsbA	0.916709	0.995049	1.02022	0.979619	0.92127	1.04145	-0.349142	0.404624
1095	STM14_1315	mdoC	1.06228	0.954928	0.994916	1.00184	1.11242	0.993085	0.588564	0.0132846
1096	STM14_1861		0.734178	0.971329	0.974108	0.962374	0.755849	1.01219	-1.16063	0.167904
1097	STM14_0594	tesA	1.06765	1.03059	0.932855	0.958488	1.03596	0.973257	0.213459	-0.147162
1098	STM14_3441	hycG	1.07155	0.992889	0.952544	0.957732	1.07922	0.994583	0.425719	0.0254049
1099	STM14_1319	yceK	0.868265	0.96175	1.06585	1.00514	0.902797	1.0604	-0.439762	0.558007
1100	STM14_5069		0.917192	0.97866	0.947351	0.933782	0.937192	1.01453	-0.271035	0.186828
1101	STM14_3110	sseB	1.19838	1.04186	0.928458	0.991899	1.15023	0.936041	0.774023	-0.448313
1102	STM14_2172	treA	1.05359	1.00959	1.03274	1.07602	1.04358	0.95978	0.250881	-0.25622
1103	STM14_3223		0.683474	1.03439	0.884375	1.02134	0.660754	0.865893	-1.62713	-1.01595
1104	STM14_3261	clpB	0.861475	0.940843	0.975894	0.910763	0.915642	1.07151	-0.37675	0.647929
1105	STM14_1838	marR	1.12411	0.927801	1.01132	0.951682	1.21158	1.06266	1.07502	0.576326
1106	STM14_0760		1.21641	0.998403	0.934663	0.97143	1.21836	0.962152	1.10826	-0.237026
1107	STM14_3737	endA	1.41258	1.02986	0.965734	1.0179	1.37162	0.948747	1.86009	-0.345494
1108	STM14_0905	modE	1.18211	0.991558	0.962837	0.95437	1.19218	1.00887	0.979821	0.141041
1109	STM14_0213	panD	0.977015	0.993577	0.936486	0.933182	0.983331	1.00354	-0.0446963	0.0978931
1110	STM14_4577	ilvB	0.399145	1.0857	1.03012	0.975915	0.367638	1.05554	-3.06504	0.518673
1111	STM14_0636	fimI	0.863967	0.999459	1.00834	1.06207	0.864435	0.949412	-0.627953	-0.340119
1112	STM14_4993		0.937971	1.04233	0.967134	0.966288	0.899879	1.00088	-0.454076	0.0763276
1113	STM14_3463	sprB	1.09896	1.05127	0.979521	0.924085	1.04537	1.05999	0.259633	0.554682
1114	STM14_3703	iciA	0.984056	0.964401	0.946764	0.972956	1.02038	0.97308	0.137059	-0.148593
1115	STM14_1594	celA	1.22889	0.901198	1.01291	1.02424	1.36362	0.988935	1.82086	-0.0202946
1116	STM14_0282	yaeJ	1.23468	1.01708	1.03346	1.03335	1.21394	1.00011	1.0866	0.0701045
1117	STM14_4430	yiaO	0.927307	1.0699	0.906697	0.925606	0.866725	0.979572	-0.616716	-0.0960648
1118	STM14_2976	xapB	1.21122	1.09086	0.900259	1.15376	1.11034	0.780286	0.578345	-1.70868
1119	STM14_2121	ychJ	0.94326	1.0809	0.959505	0.958918	0.872663	1.00061	-0.587587	0.0741994
1120	STM14_4285	yhhV	1.56202	1.01067	1.05619	1.0501	1.54552	1.0058	2.7132	0.116204
1121	STM14_5055		0.972657	0.971561	1.00824	0.925978	1.00113	1.08883	0.0426157	0.788088
1122	STM14_4398	yiaG	0.961301	0.960547	0.972331	0.990024	1.00078	0.982128	0.0409264	-0.0753786
1123	STM14_3705	yggE	1.20237	1.04131	1.04303	1.03054	1.15468	1.01213	0.795857	0.167363
1124	STM14_0736	tatE	0.949888	1.01179	0.924981	0.990886	0.938818	0.93349	-0.263058	-0.468959
1125	SraA	SraA	1.03173	1.07033	0.777623	0.895465	0.96393	0.868401	-0.139868	-0.995654
1126	STM14_0978	ybiT	1.59624	1.01141	0.964594	0.995423	1.57824	0.96903	2.87368	-0.18137
1127	STM14_4206	nudE	1.19012	0.9739	1.02649	0.98867	1.22201	1.03825	1.12619	0.378753
1128	STM14_2355	tyrP	1.13745	0.996002	1.08155	0.996222	1.14202	1.08565	0.733752	0.762353
1129	STM14_4836	yihU	0.982365	1.00268	0.936845	0.887462	0.979736	1.05565	-0.0623293	0.519523
1130	STM14_0034	bcfG	1.17088	0.985025	1.01455	1.02289	1.18868	0.991847	0.962648	0.00326892
1131	STM14_2320	yecM	1.02245	0.969717	1.04949	1.01031	1.05438	1.03878	0.303853	0.383053
1132	STM14_1406	tnpA_4	1.05719	0.979851	0.848902	0.885012	1.07893	0.959198	0.424289	-0.260928
1133	STM14_2423	umuD	0.92173	1.00965	1.01973	1.07077	0.912923	0.952341	-0.390088	-0.316417
1134	STM14_4904	yneC	1.2377	1.04956	1.02553	0.969572	1.17926	1.05771	0.916447	0.536251
1135	STM14_3615	ppdA	0.749715	1.09099	0.955844	1.03862	0.687188	0.920305	-1.49745	-0.575649
1136	STM14_4575		0.991019	1.04109	0.897857	1.00543	0.951909	0.893011	-0.198839	-0.796512
1137	STM14_1057	ybjX	0.919554	0.959747	0.998035	1.00503	0.958121	0.993039	-0.168364	0.0129103
1138	STM14_1885	hdeB	1.14522	1.06076	0.970366	0.975092	1.07963	0.995154	0.42769	0.030025
1139	STM14_4102	yrdA	0.942019	0.976967	0.933002	1.02502	0.964228	0.910233	-0.138405	-0.657155
1140	STM14_1649	aroD	0.550767	1.03808	1.1181	0.996344	0.530563	1.1222	-2.26579	1.0581
1141	STM14_2948	pgtB	1.00864	1.00902	1.01143	0.979421	0.999625	1.03268	0.0352392	0.333725
1142	STM14_5007	nudC	0.826034	0.995125	0.948501	1.06154	0.830081	0.893512	-0.796479	-0.792456
1143	STM14_4550		0.950755	1.05216	0.940627	0.949628	0.903621	0.990521	-0.43572	-0.00746297
1144	STM14_0679	ybdJ	0.861184	1.09408	0.887711	0.923645	0.787128	0.961096	-1.00719	-0.245568
1145	STM14_5120		1.00401	1.0566	1.06277	0.979094	0.950225	1.08546	-0.207099	0.760779
1146	STM14_1635	aroH	1.14203	1.03073	1.05676	1.06448	1.10798	0.992747	0.56676	0.0105525
1147	STM14_1178		0.968212	0.951191	0.94973	1.01986	1.01789	0.931238	0.12486	-0.487179
1148	STM14_3593	fucR	1.31419	1.04291	0.981142	1.00222	1.26011	0.978964	1.31309	-0.100979
1149	STM14_4481	yibR	1.06859	1.01361	0.867093	0.870408	1.05424	0.996192	0.303172	0.0384243
1150	STM14_1777	ompN	1.06685	0.93743	0.917097	0.85419	1.13806	1.07364	0.714324	0.665177
1151	STM14_3919	yhaL	0.991089	0.97267	1.11138	1.14598	1.01894	0.969808	0.129971	-0.175071
1152	STM14_1575	selD	1.09889	1.05415	1.08695	1.45539	1.04245	0.746844	0.245303	-1.97929
1153	STM14_5135	yjcE	0.966907	1.03913	1.01642	1.0283	0.930494	0.988447	-0.303892	-0.0242448
1154	STM14_0717	rnk	1.12555	1.03971	1.0002	0.974156	1.08256	1.02673	0.442091	0.285547
1155	STM14_4327	gor	0.598208	1.15601	0.716042	0.885146	0.517476	0.808954	-2.32999	-1.47671
1156	STM14_1167		0.99473	1.03421	0.915522	0.982078	0.961822	0.932229	-0.150207	-0.479157
1157	STM14_5321		0.895509	1.04803	0.983769	0.993636	0.85447	0.99007	-0.676835	-0.0111142
1158	STM14_0554	rpmJ_1	1.03096	0.968254	1.10842	0.988374	1.06476	1.12145	0.354777	1.05205
1159	STM14_4849	fdhE	1.08721	1.05431	1.07986	1.03146	1.0312	1.04692	0.19013	0.448929
1160	STM14_4727	wecG	0.454537	0.837113	0.851273	1.12084	0.542982	0.759495	-2.20487	-1.87692
1161	STM14_2517	cbiF	1.25492	0.997946	0.937288	0.868175	1.2575	1.07961	1.30028	0.713425
1162	STM14_1651	ydiN	1.04731	0.91553	0.98502	0.940181	1.14394	1.04769	0.7432	0.455158
1163	STM14_1225	yccW	0.860249	0.916413	1.00996	0.988322	0.938713	1.0219	-0.263571	0.24644
1164	STM14_0474	proY	0.920422	0.978711	1.00871	1.09932	0.940444	0.917576	-0.255083	-0.597729
1165	STM14_0358	sinR	1.36455	0.981711	1.02537	1.01767	1.38997	1.00757	1.95012	0.130472
1166	STM14_0553	rpmE2	1.14004	0.977878	1.00936	0.993625	1.16583	1.01583	0.85059	0.197372
1167	STM14_3531	truD	0.905782	1.07594	0.947411	1.15278	0.84185	0.82185	-0.738744	-1.37235
1168	STM14_0341		0.694842	1.1782	0.849891	1.07836	0.589748	0.788133	-1.97545	-1.64518
1169	STM14_4763	rhtB	1.07444	1.08393	1.07249	1.10767	0.991246	0.968239	-0.00586531	-0.187766
1170	STM14_4525		1.04653	1.07276	1.01519	1.03446	0.975551	0.981374	-0.0828576	-0.081478
1171	STM14_3758	mltC	0.805553	1.03747	1.11653	1.02532	0.776459	1.08895	-1.05952	0.789065
1172	STM14_1049	ltaA	1.11989	1.06002	1.03436	0.981524	1.05648	1.05383	0.314155	0.504812
1173	STM14_4907	yiiQ	0.84781	0.972772	0.893272	0.972309	0.87154	0.918713	-0.593096	-0.588535
1174	STM14_4357	yhjN	1.0344	0.977319	1.06707	1.02109	1.0584	1.04503	0.323569	0.433613
1175	STM14_1646	ydiP	0.911261	1.02173	1.30374	1.12992	0.89188	1.15384	-0.493317	1.31409
1176	STM14_0549	ybaY	0.99211	1.03192	0.982157	0.93158	0.961425	1.05429	-0.152155	0.508571
1177	STM14_3222		1.07498	1.02888	0.980933	0.975755	1.04481	1.00531	0.256894	0.112182
1178	STM14_2846	yfbB	0.743965	1.17661	0.857869	1.10308	0.632297	0.777702	-1.76673	-1.72959
1179	STM14_1523		0.848506	0.936337	0.955913	0.935554	0.906196	1.02176	-0.423085	0.245341
1180	STM14_3242	yfiK	1.23919	1.05647	0.99643	0.994725	1.17296	1.00171	0.885531	0.083109
1181	STM14_2564	yeeZ	1.15303	0.973206	0.981915	0.940418	1.18478	1.04413	0.943514	0.42631
1182	STM14_1663	sufA	0.994265	1.03192	1.01961	0.966378	0.963513	1.05509	-0.141911	0.515008
1183	STM14_4223	yhgG	0.975048	1.00162	0.986015	1.03694	0.973473	0.950886	-0.0930514	-0.328189
1184	STM14_3245	yfiF	0.976905	1.05037	1.00214	0.989834	0.930059	1.01243	-0.306024	0.169855
1185	STM14_2093	yciE	1.1179	0.953545	1.18991	1.09304	1.17236	1.08862	0.882593	0.786336
1186	STM14_1769	manA	1.22609	1.08356	1.06017	0.980741	1.13153	1.08099	0.682317	0.72458
1187	STM14_4561		0.962303	1.01278	0.960384	1.01626	0.950157	0.945016	-0.207431	-0.37569
1188	STM14_0520	cyoD	1.21717	1.12698	0.996091	1.01618	1.08003	0.980229	0.429682	-0.0907422
1189	STM14_0115	rluA	0.979929	0.905431	0.876062	0.962362	1.08228	0.910324	0.440707	-0.656413
1190	STM14_3035		0.994333	0.935059	0.904024	1.02415	1.06339	0.882704	0.348042	-0.879917
1191	STM14_1130	ompF	0.96616	0.9799	0.941145	1.10287	0.985978	0.853363	-0.031708	-1.11735
1192	STM14_1845		1.44202	0.999124	1.03063	1.00271	1.44328	1.02784	2.21165	0.294555
1193	STM14_3150		1.01376	0.955806	0.931672	1.00562	1.06064	0.926465	0.334533	-0.525805
1194	STM14_1766	malX	1.24429	1.03529	0.927481	0.959858	1.20188	0.966269	1.02742	-0.203713
1195	STM14_4754	corA	1.12912	1.01337	1.13427	1.10429	1.11423	1.02715	0.597421	0.288928
1196	STM14_2169		0.96549	1.04599	0.827705	0.883286	0.923037	0.937075	-0.340473	-0.439948
1197	STM14_5285	ytfG	1.1489	1.03657	1.11158	1.02298	1.10836	1.08661	0.568668	0.770083
1198	STM14_3228		0.897535	1.01024	0.927454	1.02659	0.888435	0.903432	-0.510218	-0.712186
1199	STM14_2235	yebS	0.932952	1.01467	0.95687	1.00155	0.919467	0.955394	-0.357986	-0.291711
1200	STM14_1562		0.846022	1.02519	0.928485	0.918343	0.825232	1.01104	-0.820265	0.158609
1201	STM14_4209	yrfG	0.988122	1.11311	0.979155	0.984008	0.887712	0.995068	-0.513764	0.0293322
1202	STM14_4252		1.03948	0.897202	0.929903	0.870159	1.15858	1.06866	0.815022	0.624833
1203	STM14_0927		0.887679	1.03914	0.984157	0.992067	0.854245	0.992027	-0.677941	0.00472131
1204	STM14_4546		0.97704	1.02472	0.827746	0.847839	0.953472	0.976301	-0.191171	-0.122527
1205	STM14_2387		1.06096	0.968278	0.944522	1.05211	1.09572	0.897738	0.506651	-0.758263
1206	STM14_2807		0.807619	1.19346	1.15207	1.15944	0.676705	0.993644	-1.54888	0.0178106
1207	STM14_2368	sdiA	0.855457	1.00089	0.999156	0.985745	0.854694	1.01361	-0.675737	0.179335
1208	STM14_5328	yjgA	0.680647	1.03369	1.06574	1.01358	0.658464	1.05147	-1.63836	0.485729
1209	STM14_0388		0.96956	1.07307	1.08467	1.04906	0.903534	1.03395	-0.436145	0.343957
1210	STM14_3725		0.89578	0.978836	1.25178	1.03173	0.915148	1.21328	-0.379172	1.7951
1211	STM14_5590	psiB	0.840951	1.0097	1.10668	1.28415	0.832872	0.8618	-0.782787	-1.04907
1212	STM14_0333		1.0477	0.981256	0.947929	0.929162	1.06772	1.0202	0.369263	0.232677
1213	STM14_0146	mraW	1.01247	1.09229	1.10246	1.09696	0.926927	1.00502	-0.321392	0.109839
1214	STM14_3027	eutP	0.807652	0.965281	0.920237	1.00839	0.836702	0.912577	-0.763998	-0.638188
1215	STM14_1164		1.00042	1.0596	0.978218	1.03432	0.944147	0.945756	-0.236915	-0.369699
1216	STM14_2964	yfeA	0.896467	1.27619	1.03578	1.14783	0.702453	0.90238	-1.42257	-0.720698
1217	STM14_0316		0.596583	0.962226	1.02136	0.99578	0.620004	1.02568	-1.82703	0.27708
1218	STM14_2487		0.918169	0.911223	0.995479	0.967444	1.00762	1.02898	0.0744751	0.303735
1219	STM14_3511	mutS	1.15617	0.94476	1.19046	1.18583	1.22377	1.00391	1.1348	0.100884
1220	STM14_4678	rbsD	1.02391	0.935169	1.00816	0.988828	1.0949	1.01956	0.502603	0.227485
1221	STM14_0239	stfG	1.22725	1.03263	1.04911	0.987822	1.18848	1.06204	0.961663	0.571285
1222	STM14_0392	stbE	0.97006	1.05701	1.08283	1.09025	0.917741	0.993186	-0.366451	0.0141051
1223	STM14_3373	yqaE	1.23625	1.04668	1.06383	1.05175	1.18111	1.01148	0.925546	0.162118
1224	STM14_3418	ygaD	1.58652	1.02305	0.915833	0.922415	1.55078	0.992864	2.73898	0.0114983
1225	STM14_0804	citA	1.13994	1.06402	1.06709	1.00616	1.07136	1.06056	0.387118	0.559302
1226	STM14_5300		0.796033	0.948704	1.02081	1.08538	0.839075	0.940508	-0.752358	-0.412171
1227	STM14_2937	fadJ	1.18339	0.95143	0.96351	0.945488	1.2438	1.01906	1.23307	0.223487
1228	STM14_0238	stfF	1.36986	0.955643	0.965735	0.935758	1.43344	1.03203	2.16338	0.328464
1229	STM14_4164	yheS	0.988218	1.01047	1.00095	1.02653	0.977976	0.975074	-0.0709641	-0.132459
1230	STM14_1917		1.04671	1.80511	0.991775	1.27061	0.579861	0.780553	-2.02396	-1.70652
1231	STM14_3795		0.895674	0.986607	0.804296	0.95813	0.907833	0.839444	-0.415059	-1.22998
1232	STM14_4653		0.919646	0.981978	1.01213	0.947581	0.936523	1.06812	-0.274315	0.620486
1233	STM14_2244	sopE2	0.99581	1.00458	0.931996	0.965701	0.991273	0.965098	-0.0057345	-0.213187
1234	STM14_0732	cspE	0.75359	0.916647	1.07356	1.1119	0.822116	0.96552	-0.835552	-0.209766
1235	STM14_3612	ppdC	0.998279	1.04515	1.0428	0.966847	0.955154	1.07856	-0.182917	0.704935
1236	STM14_3484	sipB	0.980042	0.962735	1.03407	1.02421	1.01798	1.00962	0.125265	0.147115
1237	STM14_1324	yceA	1.08554	1.06085	0.989592	1.01808	1.02327	0.972021	0.151247	-0.157163
1238	STM14_1690	ssaD	0.934364	0.986933	0.959311	0.941209	0.946734	1.01923	-0.224224	0.22488
1239	STM14_0364	yafV	1.17442	0.983325	0.968291	1.01048	1.19433	0.958249	0.990397	-0.268604
1240	STM14_5258	yjfC	1.07682	1.03763	1.10923	0.985898	1.03777	1.12509	0.222344	1.0815
1241	STM14_2392	fliH	1.12693	0.981526	1.12206	0.923111	1.14814	1.21552	0.763803	1.81324
1242	STM14_2802	rcsC	0.964359	0.944984	1.00402	1.10969	1.0205	0.904779	0.13766	-0.701289
1243	STM14_0808	fur	0.436588	0.99398	0.874623	0.950869	0.439232	0.919815	-2.71383	-0.579616
1244	STM14_5153	yjcO	1.2428	1.05062	1.0676	1.10574	1.18292	0.965503	0.93443	-0.20991
1245	STM14_0713	ybdQ	0.957428	0.989113	1.06869	1.10772	0.967966	0.964765	-0.120067	-0.215882
1246	STM14_4342	yhjD	1.39646	0.998392	1.0897	1.08837	1.39871	1.00122	1.99297	0.0791195
1247	STM14_0600	sfbA	1.06845	1.04208	1.04491	1.00369	1.02531	1.04107	0.161218	0.401617
1248	STM14_5430		0.625993	1.07621	0.982185	1.0184	0.581667	0.964443	-2.0151	-0.218489
1249	STM14_4638	trmE	1.01547	1.0202	1.05204	1.05674	0.995358	0.995552	0.0143047	0.0332476
1250	STM154_RS24390		1.04736	0.967054	0.959717	0.99135	1.08304	0.968091	0.444445	-0.188962
1251	STM14_4108	smf	0.98556	1.01985	1.03972	0.933421	0.966373	1.11388	-0.127884	0.990756
1252	STM14_2287	yebG	1.20949	1.04268	0.971463	0.964403	1.15998	1.00732	0.82187	0.128481
1253	STM14_1802		1.11034	0.945128	0.999111	0.957651	1.17481	1.04329	0.894621	0.419569
1254	STM14_2819	glpA	1.39564	0.992899	1.00351	0.907841	1.40562	1.10538	2.02688	0.921995
1255	STM14_3613	ygdB	0.859703	0.874126	1.04646	1.24734	0.9835	0.83895	-0.0438635	-1.23398
1256	STM14_0762	ybeQ	0.937272	1.00852	0.984485	1.05147	0.929355	0.936296	-0.309479	-0.44625
1257	STM14_0824	kdpB	1.08471	0.945321	1.02547	1.00311	1.14745	1.02229	0.760405	0.249579
1258	STM14_4359	yhjQ	1.04028	1.09668	1.00514	1.02256	0.948574	0.982964	-0.2152	-0.0686148
1259	STM14_4326	yhiR	1.0689	1.04654	1.03805	0.916485	1.02136	1.13265	0.14188	1.14262
1260	RyhB	RyhB	0.807793	0.982612	1.08497	1.10015	0.822088	0.986208	-0.835689	-0.0423609
1261	STM14_4203	yrfC	0.768117	1.11222	0.972231	0.963248	0.690616	1.00933	-1.48064	0.144703
1262	STM14_3453	hypD	1.21791	0.941487	0.990656	1.00374	1.2936	0.986968	1.47735	-0.0362126
1263	STM14_4684	yieO	0.973563	1.0083	1.17334	0.986335	0.965546	1.18959	-0.131942	1.60344
1264	STM14_1853		0.955067	1.06008	1.05431	1.07781	0.900939	0.978198	-0.448874	-0.107179
1265	STM14_2035	ycjX	1.60826	0.991238	1.10776	1.07629	1.62248	1.02924	3.09072	0.305828
1266	STM14_5498	smp	1.10475	1.1352	1.06685	0.992624	0.973174	1.07478	-0.0945205	0.674334
1267	STM14_3455	fhlA	0.87995	1.00372	0.82121	0.974795	0.876688	0.842444	-0.567845	-1.2057
1268	STM14_3747	yggV	1.04147	1.10421	0.964182	0.903658	0.943184	1.06698	-0.241638	0.611212
1269	STM14_2314	yecD	0.985305	1.00684	1.07623	1.01122	0.978611	1.0643	-0.0678468	0.589528
1270	STM14_2351		1.14542	0.9747	0.990233	1.00966	1.17516	0.980756	0.896326	-0.0864814
1271	STM14_4017	yhcC	1.09657	1.10663	1.15605	1.08555	0.990908	1.06495	-0.00752615	0.594781
1272	STM14_2181	ycgB	1.00923	0.966254	0.978693	1.00294	1.04447	0.975822	0.255241	-0.126404
1273	STM14_1214	ompA	0.638085	0.99927	1.06234	0.960689	0.638552	1.10581	-1.73604	0.925449
1274	STM14_2011		1.0719	1.05639	1.01862	1.00162	1.01468	1.01697	0.109106	0.206557
1275	STM14_5333		1.1385	0.918523	0.963707	1.02636	1.23949	0.93896	1.2119	-0.424692
1276	STM14_2370	yecS	1.02098	1.06662	0.911501	0.928513	0.957204	0.981678	-0.172861	-0.0790187
1277	STM14_0037		0.92394	0.97433	1.08009	1.12791	0.948283	0.957602	-0.216628	-0.273844
1278	STM14_1008		1.29871	1.0474	1.04285	1.0032	1.23994	1.03953	1.21413	0.389096
1279	STM14_1680	ttrS	0.976	1.10882	0.912383	0.952417	0.880214	0.957967	-0.550543	-0.270892
1280	STM14_0433	prpD	1.16646	0.935556	1.06078	1.02108	1.24681	1.03887	1.24781	0.383817
1281	STM14_4747	yifL	0.750838	1.03509	0.648793	1.01314	0.725382	0.640376	-1.31009	-2.84083
1282	STM14_0374	frsA	0.926188	1.00817	0.879918	1.06051	0.918679	0.829709	-0.361853	-1.30875
1283	STM14_1111	ihfB	0.968285	0.984168	1.0391	1.0768	0.983862	0.964986	-0.0420897	-0.214091
1284	STM14_1817	ynfA	1.21614	0.924688	1.04351	1.01054	1.31519	1.03262	1.58329	0.333217
1285	STM14_4002	yrbG	1.14011	1.04724	0.984029	0.939916	1.08869	1.04693	0.472132	0.449029
1286	STM14_0854	sdhB	0.581154	1.09868	0.957376	0.955622	0.528956	1.00184	-2.27368	0.0840927
1287	STM14_0846		0.983457	1.03643	1.01871	1.01677	0.948887	1.00191	-0.213665	0.0846873
1288	STM14_0566	priC	1.26995	1.03638	1.03667	1.10028	1.22537	0.94219	1.14264	-0.398559
1289	STM14_4272		1.23579	1.03372	0.94085	0.947762	1.19548	0.992707	0.996031	0.0102282
1290	STM14_3906	ygjU	0.96986	1.0381	1.03582	0.957253	0.934267	1.08207	-0.285385	0.733382
1291	STM14_5035	metH	0.988068	0.932613	0.971506	0.964921	1.05946	1.00682	0.328772	0.124468
1292	STM14_4414	xylA	1.05933	1.04269	1.08945	1.03229	1.01595	1.05537	0.11534	0.517312
1293	STM14_4413	xylB	1.1596	1.00092	0.901514	0.924323	1.15853	0.975324	0.814753	-0.130435
1294	STM14_0663	pheP	0.939757	0.918261	0.964849	0.906864	1.02341	1.06394	0.151912	0.586648
1295	STM14_3238	yfiC	1.19932	0.891967	0.905987	1.02838	1.34458	0.880989	1.72746	-0.893797
1296	STM14_0116	hepA	1.03261	0.949424	0.858701	1.05076	1.08762	0.817222	0.466904	-1.4098
1297	STM14_2721	fruA	0.936577	1.02081	1.01336	1.05651	0.917489	0.959156	-0.36769	-0.261265
1298	STM14_5456	mdoB	0.719114	1.01599	1.0444	1.08524	0.707797	0.962362	-1.39636	-0.235324
1299	STM14_2944	yfdC	1.32561	1.01232	1.09706	1.04405	1.30948	1.05077	1.55525	0.480086
1300	STM14_3048	ypfI	0.780529	0.998477	0.920788	1.0443	0.78172	0.881724	-1.03372	-0.887844
1301	STM14_4777	yigP	0.927189	1.02633	1.00946	0.935874	0.903402	1.07863	-0.436792	0.70552
1302	STM14_0834		0.863067	0.997502	0.950377	0.944369	0.865229	1.00636	-0.624057	0.120722
1303	STM14_2644	yegU	0.876122	1.0248	0.951422	0.985907	0.854919	0.965022	-0.674635	-0.213802
1304	STM14_4705	ilvY	0.789035	0.900519	1.00528	1.08451	0.8762	0.926944	-0.570235	-0.521927
1305	STM14_1730	ydhO	1.05734	0.919901	0.86791	0.863236	1.14941	1.00541	0.770006	0.113051
1306	STM14_0831	ybgJ	1.37928	1.02773	1.01067	0.947785	1.34206	1.06635	1.71511	0.606181
1307	STM14_2003		0.807358	1.22516	1.05355	1.35568	0.658983	0.777136	-1.63582	-1.73417
1308	STM14_2522	cbiB	1.11186	1.13386	1.15722	1.27927	0.980603	0.904595	-0.0580762	-0.702772
1309	STM14_1948	ydcK	0.837044	0.897532	1.11281	1.0303	0.932607	1.08008	-0.293526	0.717283
1310	STM14_1612		1.07504	0.939119	1.03035	0.973882	1.14473	1.05798	0.747072	0.5384
1311	STM14_3831	yqhD	1.03971	1.09228	1.02925	1.06796	0.951874	0.963752	-0.199008	-0.224074
1312	STM14_5425	yjiO	1.02087	0.977979	1.01107	0.989855	1.04385	1.02143	0.252206	0.242668
1313	STM14_2636		0.961291	1.02125	1.09799	1.08975	0.941293	1.00756	-0.250916	0.130427
1314	STM14_1198		0.708764	1.02823	0.970946	1.19707	0.689305	0.811102	-1.48707	-1.45932
1315	STM14_0670		0.969608	1.07834	1.08252	1.09718	0.899168	0.986639	-0.457567	-0.0388779
1316	STM14_1716	ssaS	0.9361	0.992875	1.12482	1.01581	0.942817	1.10731	-0.243438	0.937631
1317	STM14_3824	exbD	1.39567	1.00819	0.987701	1.04909	1.38433	0.94148	1.92244	-0.404299
1318	STM14_2839	arnT	1.40239	1.06479	1.08916	1.07971	1.31706	1.00875	1.59245	0.140032
1319	STM14_2728		1.1286	1.02314	1.17993	0.968154	1.10308	1.21874	0.542738	1.83927
1320	STM14_4441	selA	0.884667	1.00935	1.0798	0.975768	0.876473	1.10661	-0.568895	0.931952
1321	STM14_1181		1.04598	0.993328	1.0437	0.985753	1.05301	1.05879	0.297123	0.544939
1322	STM14_1284		1.14511	1.14737	1.00112	1.0705	0.998026	0.93519	0.0273941	-0.455199
1323	STM14_2540	pduP	1.1515	1.01749	1.12027	0.987653	1.1317	1.13427	0.683169	1.15578
1324	STM14_5611		0.952479	0.991695	0.979105	1.1193	0.960456	0.874745	-0.156909	-0.944319
1325	STM14_2531	pduE	1.1316	0.980819	0.924501	0.994332	1.15373	0.92977	0.791197	-0.499055
1326	STM14_1672	pykF	1.33744	0.914575	0.939068	0.838984	1.46236	1.11929	2.30525	1.03455
1327	STM14_3329		1.25231	0.988729	0.977099	0.97296	1.26659	1.00425	1.34485	0.103668
1328	STM14_4817	glnG	0.816975	1.02773	0.872516	0.940163	0.79493	0.928048	-0.968915	-0.512993
1329	STM14_3328		1.11112	1.00633	0.996265	1.0385	1.10413	0.959328	0.5479	-0.259877
1330	STM14_5190		1.13912	1.08129	0.931866	1.14386	1.05348	0.81467	0.299431	-1.43045
1331	STM14_4442	yibF	1.05487	1.04291	0.981969	1.00287	1.01147	0.97916	0.0933527	-0.0993954
1332	STM14_4830	yihO	1.31933	0.986904	0.98051	1.06538	1.33684	0.920336	1.68948	-0.575401
1333	STM14_0127	tbpA	0.946414	1.0348	1.02234	1.16878	0.914586	0.874701	-0.381932	-0.944674
1334	STM14_4404		0.697559	0.98981	1.13895	1.07676	0.704741	1.05776	-1.41135	0.536663
1335	STM14_1570	pncA	0.880738	0.988902	0.988073	1.06119	0.890622	0.931097	-0.499486	-0.488324
1336	STM14_2164		1.11372	1.04396	0.904549	0.954604	1.06682	0.947564	0.364866	-0.355071
1337	STM14_3095	yfgA	1.38632	0.93713	1.09414	1.08904	1.47933	1.00468	2.38847	0.107121
1338	STM14_0355	safD	1.10672	0.93852	1.25934	1.33871	1.17922	0.940711	0.916265	-0.410521
1339	STM14_1293		0.788071	0.997718	1.02283	0.968005	0.789873	1.05664	-0.993723	0.527556
1340	STM14_1080	trxB	0.354102	1.08857	0.937208	1.06996	0.325292	0.875927	-3.27277	-0.934758
1341	STM14_1857		0.877298	0.98919	0.996497	1.0048	0.886886	0.991735	-0.517817	0.002362
1342	STM14_0011	yaaI	1.03702	0.971551	0.963855	0.974642	1.06739	0.988932	0.367664	-0.0203159
1343	STM14_5518		1.12067	1.02275	0.987587	0.991516	1.09575	0.996038	0.506769	0.037182
1344	STM14_2380	fliD	0.764821	1.04351	0.964615	1.06528	0.732932	0.905505	-1.27305	-0.695407
1345	STM14_2981		1.2773	0.923148	1.02373	1.01786	1.38364	1.00577	1.91906	0.115956
1346	STM14_5059		0.827384	0.952962	1.01339	0.968333	0.868224	1.04653	-0.609365	0.445771
1347	STM14_2099	yciA	1.08984	1.02093	1.03396	1.04704	1.0675	0.987501	0.368189	-0.0318967
1348	STM14_4814	yihI	0.96623	1.04138	0.991701	0.997333	0.927836	0.994353	-0.316933	0.0235443
1349	STM14_2212	manX	1.01611	1.02295	0.995492	1.01507	0.993313	0.980715	0.00427299	-0.0868114
1350	STM14_4915	yiiU	0.236767	1.08332	0.861167	1.03614	0.218557	0.831134	-3.79637	-1.29722
1351	STM14_4544		1.12556	1.08719	1.01317	0.944375	1.0353	1.07285	0.210228	0.658766
1352	STM14_2209		1.01304	1.03148	0.875955	0.897097	0.982129	0.976432	-0.050593	-0.121467
1353	STM14_0161	yacA	0.947031	0.992697	0.968852	0.987512	0.953998	0.981105	-0.18859	-0.0836575
1354	STM14_3656	stdC	1.03452	1.01458	1.10295	1.1114	1.01966	0.992393	0.133519	0.00768975
1355	STM14_0964	glnH	1.08097	1.01982	1.0101	1.0066	1.05995	1.00347	0.331184	0.0973282
1356	STM14_0618	allD	1.09013	1.03623	0.954207	0.926884	1.05202	1.02948	0.292258	0.307775
1357	STM14_3501		1.07396	1.11658	1.00371	1.00676	0.961831	0.996968	-0.150165	0.0447111
1358	STM14_3284	yfjD	1.17943	1.00773	0.94104	1.01604	1.17038	0.926179	0.872904	-0.528115
1359	STM14_1819	rspB	0.477663	0.930641	0.951218	1.08632	0.513262	0.875635	-2.35066	-0.937119
1360	STM14_4401		1.10111	1.06921	0.798201	0.942576	1.02983	0.846829	0.183427	-1.17022
1361	STM14_5466	fhuF	1.04905	1.01066	1.14814	0.954707	1.03798	1.20261	0.223407	1.7088
1362	STM14_0781	miaB	1.04126	0.959912	0.959331	0.950507	1.08474	1.00928	0.452781	0.144369
1363	STM14_3473	prgH	0.674809	1.07601	1.09757	1.00288	0.627139	1.09442	-1.79203	0.833305
1364	STM14_4494	slmA	1.20359	0.952488	1.06781	1.07779	1.26363	0.990738	1.33033	-0.00570488
1365	STM14_0805	citB	0.754544	1.03921	1.19956	1.07474	0.726077	1.11614	-1.30668	1.00907
1366	STM14_1204	ycbY	0.904349	1.04809	0.956938	1.01175	0.862851	0.945822	-0.635722	-0.369165
1367	STM14_5117		0.889926	0.997547	1.13233	1.01222	0.892115	1.11866	-0.492164	1.02947
1368	STM14_4852	fdoG	1.16426	1.00353	0.963304	0.941719	1.16016	1.02292	0.822777	0.254717
1369	STM14_0248	dgt	1.61055	1.07204	1.01241	0.907299	1.50232	1.11585	2.50126	1.00671
1370	STM14_5041	yjbD	0.95801	1.01827	0.940385	1.00204	0.940817	0.938471	-0.253253	-0.42865
1371	STM14_0783		0.872967	1.05429	1.13668	1.1251	0.828017	1.0103	-0.806605	0.152561
1372	STM14_4021	gltD	0.98593	0.95751	1.06811	0.985418	1.02968	1.08392	0.182682	0.748283
1373	STM14_5334		1.10995	1.17175	1.1745	1.18407	0.947256	0.991917	-0.221662	0.00383498
1374	STM14_3500		0.872381	1.00321	1.08412	1.04625	0.869588	1.0362	-0.602673	0.362156
1375	STM14_2620	yegE	1.17942	0.877806	0.813536	0.869315	1.3436	0.935836	1.72266	-0.449972
1376	STM14_5517		0.934228	1.07748	1.07159	1.05943	0.86705	1.01148	-0.61512	0.162126
1377	STM14_5377	idnR	0.921211	1.04031	1.01831	1.03612	0.885512	0.982815	-0.524554	-0.0698205
1378	STM14_4092	yhdV	1.12788	0.977808	1.05407	1.0075	1.15348	1.04622	0.789991	0.443263
1379	STM14_3126	asrA	1.21376	0.882697	0.866615	0.857347	1.37506	1.01081	1.87695	0.156716
1380	STM14_4439		0.77539	0.962937	0.976058	0.9504	0.805235	1.027	-0.918364	0.287706
1381	STM14_0314		0.691378	1.011	1.01932	1.02129	0.683853	0.998071	-1.51382	0.053631
1382	STM14_2816		0.994842	0.982181	0.921364	0.900118	1.01289	1.0236	0.100311	0.260246
1383	STM14_1051	hcr	0.888256	0.999618	1.0087	0.998904	0.888596	1.00981	-0.509426	0.148611
1384	STM14_4265	gntK	1.08734	0.96494	1.13221	1.0589	1.12685	1.06924	0.659337	0.629525
1385	STM14_1515		0.956717	1.06064	1.03105	0.975908	0.902022	1.05651	-0.443564	0.526498
1386	Cand5003	Cand5003	1.06019	1.09164	0.958118	1.06633	0.971195	0.898517	-0.104229	-0.751955
1387	STM14_3025	eutT	1.29513	1.0208	1.04987	0.97073	1.26874	1.08153	1.3554	0.728971
1388	STM14_1519		1.04973	1.06649	1.06117	0.996076	0.984279	1.06535	-0.0400416	0.598034
1389	STM14_2039	pspB	0.875592	1.01172	1.01437	0.977952	0.865447	1.03724	-0.622985	0.370585
1390	STM14_2742	yejE	0.562382	1.0201	0.788398	1.01769	0.551303	0.774692	-2.16405	-1.75395
1391	STM14_2579	rfbN	0.904408	1.1099	0.994752	1.23157	0.814859	0.807711	-0.871152	-1.48676
1392	STM14_2609	wcaB	1.04219	0.942818	0.941207	0.914528	1.1054	1.02917	0.554134	0.305303
1393	STM14_5060		1.02388	1.03494	1.02921	1.03659	0.989316	0.992878	-0.0153327	0.0116103
1394	STM14_2573	wzzB	0.961797	0.945429	0.860768	0.967817	1.01731	0.889391	0.122004	-0.825805
1395	STM14_0577	aes	1.01772	1.09851	1.06131	1.0315	0.926456	1.0289	-0.323702	0.303089
1396	STM14_4775	yigN	0.956064	1.03805	0.952307	0.988472	0.921015	0.963414	-0.35039	-0.226813
1397	STM14_1355	flgL	0.625486	0.938678	0.829059	0.893406	0.666348	0.927976	-1.59969	-0.513575
1398	STM14_4212	yhgE	1.14873	0.981112	0.965958	0.948714	1.17084	1.01818	0.875164	0.216324
1399	STM14_4652	pstS	1.04094	1.05396	0.980548	0.939855	0.987645	1.0433	-0.023534	0.419606
1400	STM14_5191		0.826163	0.973414	1.00439	0.972175	0.848727	1.03314	-0.705008	0.337425
1401	STM14_1727	purR	0.792521	1.07988	0.925603	0.971497	0.733896	0.95276	-1.26832	-0.313021
1402	STM14_0761	ybeL	0.694576	1.05405	1.03836	0.936768	0.658956	1.10845	-1.63595	0.946803
1403	STM14_2000	ydaO	0.99828	1.05608	1.01827	1.0162	0.94527	1.00205	-0.231404	0.0857914
1404	STM14_0546	glnK	0.403359	1.13866	1.79843	1.05408	0.354242	1.70617	-3.13076	5.78358
1405	STM14_2170		0.903603	1.06361	1.16849	1.06431	0.849561	1.09788	-0.700919	0.861321
1406	STM14_4876		1.1665	0.94435	1.01065	0.991667	1.23524	1.01914	1.19105	0.224143
1407	STM14_5185		0.977644	1.03039	1.10281	0.997988	0.948808	1.10504	-0.214051	0.9192
1408	STM14_2016		1.15714	0.998768	1.00904	0.974061	1.15856	1.03591	0.814932	0.359802
1409	STM14_2358		1.01471	0.904952	0.883937	0.901077	1.12129	0.980978	0.632075	-0.08468
1410	STM14_1014	deoR	1.1927	1.43235	0.996682	1.26336	0.832685	0.788914	-0.783704	-1.63886
1411	STM14_3440	hycH	0.977451	1.01575	1.00294	1.01907	0.962298	0.984175	-0.147874	-0.0588128
1412	STM14_5434	yjiW	0.954021	0.986961	1.00498	0.911466	0.966625	1.1026	-0.126647	0.89947
1413	STM14_1396	cobB	0.782641	0.968444	0.898763	0.915211	0.808143	0.982028	-0.904097	-0.076188
1414	STM14_3587	fucA	1.02814	0.97753	1.10103	0.971418	1.05177	1.13343	0.291058	1.14894
1415	STM14_2112	ychE	1.34914	1.04021	0.91617	0.955422	1.29699	0.958917	1.49401	-0.263203
1416	STM14_2771		1.26951	0.964478	5.19524	0.917218	1.31627	5.66412	1.58856	37.8113
1417	STM14_5534	rcK	0.911579	1.02504	0.727488	0.919678	0.88931	0.791024	-0.505925	-1.62179
1418	STM14_3263	rluD	0.916227	1.07876	1.07555	0.913331	0.849332	1.17762	-0.702038	1.50651
1419	STM14_0338		1.06734	1.04081	1.06965	0.987255	1.02549	1.08346	0.162114	0.744587
1420	STM14_0766	ybeV	0.973516	1.05217	0.993862	1.02644	0.925243	0.968264	-0.329652	-0.187565
1421	STM14_0578	gsk	0.956169	0.972792	0.936938	0.98074	0.982912	0.955338	-0.0467515	-0.292163
1422	STM14_1534	yeaR	0.887631	0.979089	0.970686	1.05618	0.906588	0.919058	-0.421163	-0.58574
1423	STM14_0893		0.894545	1.02635	0.960709	1.00943	0.871578	0.951738	-0.592908	-0.321296
1424	STM14_3156	yfhL	0.917135	0.99825	0.968071	0.993566	0.918742	0.974339	-0.36154	-0.138404
1425	STM14_3233	rseA	1.23626	1.01357	1.00111	1.00782	1.21971	0.993339	1.11488	0.0153431
1426	STM14_1698	sseE	1.00011	0.991602	0.993839	0.935112	1.00858	1.0628	0.0791458	0.577444
1427	STM14_4903	yneB	1.06035	0.983503	0.992015	0.994166	1.07814	0.997836	0.420398	0.0517296
1428	STM14_4301	yhhL	1.24309	1.02478	1.02996	1.03505	1.21304	0.995082	1.08215	0.0294467
1429	SraB	SraB	1.32473	1.00274	1.02125	1.00314	1.32111	1.01806	1.61231	0.215363
1430	STM14_2998	cysM	0.76451	1.00976	1.08415	0.966914	0.75712	1.12124	-1.15439	1.05035
1431	STM14_2088	trpC	1.14815	1.03974	1.12161	1.0363	1.10427	1.08231	0.548589	0.735323
1432	STM14_2853	yfbK	1.2165	1.17957	1.0846	1.1413	1.0313	0.950325	0.190628	-0.332731
1433	STM14_4725		0.399968	1.03055	1.03745	0.997492	0.388112	1.04006	-2.9646	0.393424
1434	STM14_0492	ybaD	1.01804	1.03339	0.996225	1.10133	0.985144	0.904564	-0.0358027	-0.703029
1435	STM14_2683		0.770349	0.946566	0.865719	0.865077	0.813836	1.00074	-0.876171	0.0752444
1436	STM14_0948	ybhF	0.998158	1.01053	0.968666	1.06653	0.987759	0.908243	-0.0229705	-0.673254
1437	STM14_3367	gabD	1.03109	1.08994	0.983161	1.00015	0.946006	0.983016	-0.227794	-0.0681935
1438	STM14_3416	recX	0.498902	1.08832	1.01271	1.0348	0.458417	0.978654	-2.61971	-0.103492
1439	STM14_2333	cheR	0.932244	1.00363	1.05619	1.07139	0.928868	0.985806	-0.311871	-0.0456173
1440	STM14_3384		0.764141	1.01349	1.06525	0.992427	0.75397	1.07338	-1.16985	0.662995
1441	STM14_4029	nanT	0.903765	0.950273	0.938535	1.02387	0.951059	0.916652	-0.203009	-0.605212
1442	STM14_0010	htgA	1.18837	1.06577	0.956483	0.995702	1.11503	0.960612	0.601392	-0.249489
1443	STM14_0758		0.980728	0.973728	1.07518	1.03119	1.00719	1.04266	0.0723423	0.41448
1444	STM14_3471	prgJ	0.962794	0.994145	0.960124	0.951443	0.968464	1.00912	-0.117624	0.143077
1445	STM14_4366		0.826391	1.08231	1.07329	1.1002	0.763542	0.975541	-1.12289	-0.128679
1446	STM14_0142	fruR	1.09964	1.01675	1.00545	1.03621	1.08153	0.97031	0.43702	-0.17101
1447	STm14_3403_tail		1.06614	0.937533	1.02149	1.01649	1.13718	1.00492	0.710013	0.109073
1448	STM14_2877	yfbT	0.84619	1.00019	0.975988	0.978752	0.846033	0.997176	-0.718226	0.0463925
1449	STM14_5545		0.9243	0.993137	0.96621	1.00769	0.930688	0.958839	-0.30294	-0.26383
1450	STM14_3067	ppx	0.989521	0.898306	1.0318	0.932143	1.10154	1.10692	0.5352	0.934412
1451	STM14_0628		1.04292	1.04144	1.01457	1.02343	1.00142	0.991337	0.0440579	-0.000859784
1452	STM14_1940	sifB	0.909901	0.981123	0.878856	1.00073	0.927408	0.878212	-0.319032	-0.916262
1453	STM14_3939	gatY_1	0.762979	1.06015	0.98646	0.947203	0.71969	1.04145	-1.33801	0.404618
1454	STM14_2026		1.03245	1.01405	1.07492	1.01452	1.01814	1.05954	0.126082	0.551023
1455	STM14_0609	glxR	1.03148	1.02829	1.02623	1.01377	1.0031	1.0123	0.0522889	0.168735
1456	STM14_2366		1.03606	1.04705	1.08873	1.28666	0.989506	0.846169	-0.0144026	-1.17556
1457	STM14_2775	narP	1.02823	1.02635	0.884811	0.880101	1.00184	1.00535	0.0460814	0.112553
1458	STM14_3129		0.901472	0.965087	0.844494	0.951506	0.934083	0.887534	-0.286286	-0.840829
1459	STM14_2530	pduD	0.984475	0.974223	0.86476	0.950511	1.01052	0.909784	0.0887013	-0.660783
1460	STM14_1596	celC	0.977473	0.999559	0.956698	1.02939	0.977905	0.929379	-0.071314	-0.50222
1461	STM14_3752	yggN	1.12919	1.04753	1.08233	1.01147	1.07795	1.07006	0.419488	0.636164
1462	STM14_4275		0.818825	1.00157	1.22131	1.14626	0.81754	1.06547	-0.857998	0.599039
1463	STM14_3596	gcvA	1.48281	0.97772	1.1081	1.08546	1.5166	1.02086	2.57132	0.238047
1464	STM14_0719	citT	0.735484	1.01925	1.00834	0.959838	0.721594	1.05053	-1.32867	0.478162
1465	STM14_2625	yegN	1.06531	1.0119	0.865382	0.938363	1.05278	0.922226	0.295998	-0.560107
1466	STM14_1993		1.09662	1.09348	0.975191	0.886062	1.00287	1.10059	0.0511572	0.883217
1467	STM14_4055	yhcN	0.95659	1.08356	0.883172	0.975486	0.882823	0.905366	-0.537746	-0.696539
1468	STM14_0399		1.07504	0.956365	1.09265	1.02291	1.12409	1.06818	0.645814	0.620958
1469	STM14_1193	sseI	1.01572	0.949931	0.98065	1.05312	1.06926	0.931188	0.376836	-0.487585
1470	STM14_2460		1.01309	0.955004	1.01518	0.951003	1.06082	1.06748	0.335425	0.615316
1471	STM14_3877	glnE	0.982301	1.00836	0.930687	0.917453	0.974161	1.01442	-0.0896795	0.185969
1472	STM14_0058	slpA	0.928508	1.04246	0.885928	1.17088	0.890694	0.756634	-0.499137	-1.90007
1473	STM14_5392		1.06176	0.866076	1.06556	0.984727	1.22594	1.08208	1.14544	0.733468
1474	STM14_4376		0.835453	1.02172	1.03278	1.07925	0.817691	0.956946	-0.857258	-0.279147
1475	STM14_2874	yfbQ	0.733641	0.968084	0.705911	0.970809	0.757828	0.727137	-1.15092	-2.13877
1476	STM14_5006	rsd	1.26167	1.01466	1.01568	0.961264	1.24344	1.05661	1.23128	0.527299
1477	STM14_4348	kdgK	1.10226	1.03693	0.852174	0.934442	1.06301	0.91196	0.346163	-0.643175
1478	STM14_1604	ydjN	0.883482	1.03264	0.930932	0.944944	0.855557	0.985172	-0.671503	-0.0507475
1479	STM14_1083	lrp	0.875758	1.04152	1.05236	1.05625	0.840847	0.996315	-0.743662	0.0394262
1480	STM14_5326		1.0159	1.01927	0.931775	1.0166	0.99669	0.91656	0.0208392	-0.605954
1481	STM14_2691	sanA	0.807263	0.968081	0.638962	0.940509	0.83388	0.679379	-0.777842	-2.52522
1482	STM14_5095	dinF	0.864518	0.928516	0.976234	0.895091	0.931075	1.09065	-0.301044	0.80281
1483	STM14_2334	cheM	0.849906	1.01248	1.05036	1.05912	0.839427	0.991733	-0.750628	0.00234367
1484	STM14_2607	wcaD	1.18784	1.02459	1.02016	0.916332	1.15933	1.11331	0.818687	0.98612
1485	STM14_4709		0.874005	1.07333	1.12137	1.11203	0.814293	1.0084	-0.873928	0.137208
1486	STM14_3876	rfaE	0.945362	1.00466	0.93485	0.994844	0.940979	0.939695	-0.252455	-0.418745
1487	STM14_3654		1.06315	1.05165	0.888288	0.867729	1.01093	1.02369	0.0907089	0.260965
1488	STM14_0449		1.01479	0.921212	0.962722	1.0823	1.10158	0.889518	0.535405	-0.824779
1489	STM14_3383	ygaM	1.36832	1.07779	0.959443	0.968645	1.26956	0.9905	1.35942	-0.00763067
1490	STM14_4056		0.734999	0.95784	0.967402	1.04433	0.76735	0.926338	-1.10421	-0.526831
1491	STM14_2652	stcD	0.925115	0.979655	1.02229	0.95671	0.944328	1.06854	-0.23603	0.623908
1492	STM14_0870	tolB	0.80577	1.16107	1.12524	1.13532	0.69399	0.991117	-1.46408	-0.00263621
1493	STM14_1326		0.860033	1.02022	0.995682	0.976389	0.84299	1.01976	-0.733153	0.229133
1494	STM14_4387	lpfA	1.03129	0.96	1.12738	1.04657	1.07426	1.07721	0.401348	0.69405
1495	STM14_3422	srlA	0.837696	1.10667	1.04341	1.08084	0.756952	0.965364	-1.15522	-0.211031
1496	STM14_0385		0.839142	1.01843	1.00722	1.09165	0.823957	0.922664	-0.826519	-0.556558
1497	STM14_1492	msgA	1.01449	1.13906	1.08039	1.04921	0.89064	1.02971	-0.499401	0.309687
1498	STM14_1679	ttrB	0.839842	1.03104	1.07479	1.12902	0.814559	0.951969	-0.872625	-0.319427
1499	STM14_3930	garR	1.01129	0.876212	0.880138	1.05452	1.15416	0.834633	0.793325	-1.26891
1500	STM14_2709		0.947286	0.97557	0.886387	0.937792	0.971007	0.945185	-0.105149	-0.374324
1501	STM14_5610	traU	1.21236	0.972696	1.1214	1.12855	1.24639	0.993667	1.24578	0.0179982
1502	STM14_0922	bioC	1.13009	1.00724	0.952226	0.94042	1.12196	1.01255	0.635386	0.170828
1503	STM14_3550	sopD	1.26234	1.0348	1.0258	1.04651	1.21989	0.980203	1.11579	-0.0909573
1504	STM14_1491		1.14429	0.998112	1.06008	1.03074	1.14645	1.02847	0.755508	0.299611
1505	STM14_4956	argC	1.34086	2.2402	0.918016	0.833036	0.598547	1.10201	-1.93229	0.894727
1506	STM14_2570	hisA	0.833245	0.99519	1.02216	0.988804	0.837272	1.03373	-0.761203	0.342181
1507	STM14_2060	yciT	0.867859	1.01341	1.08006	1.0064	0.856373	1.07319	-0.6675	0.661461
1508	STM14_2281	holE	1.23987	0.997787	1.00718	1.00007	1.24262	1.00711	1.22726	0.126791
1509	STM14_4004	yrbI	1.38527	1.08063	0.942779	0.96026	1.28191	0.981796	1.42003	-0.0780674
1510	STM14_3227		1.18937	1.10716	1.13583	1.05777	1.07426	1.07379	0.401362	0.666377
1511	STM14_4423	yiaJ	1.09159	0.98096	0.99779	1.02075	1.11278	0.977505	0.590316	-0.11279
1512	STM14_2692		1.16351	1.012	1.03593	0.975582	1.14972	1.06186	0.771536	0.569838
1513	STM14_3914	yqjF	0.986321	1.02678	1.0442	0.986172	0.9606	1.05884	-0.156205	0.545354
1514	STM14_1046	ybjR	0.962279	0.904196	1.05182	1.0773	1.06424	0.976348	0.3522	-0.122148
1515	STM14_0716	ybdR	1.2739	0.980577	1.06015	1.09313	1.29913	0.969825	1.5045	-0.174936
1516	STM14_4789	fadB	0.763671	0.628263	1.02779	0.975832	1.21553	1.05325	1.09437	0.500135
1517	STM14_3057	perM	0.839833	0.95112	0.899665	0.935827	0.882993	0.961359	-0.53691	-0.243442
1518	STM14_0094	yaaU	0.886418	1.0179	0.926089	0.933459	0.870831	0.992104	-0.596574	0.00534894
1519	STM14_3130		1.08439	1.00772	0.93943	1.11177	1.07608	0.844984	0.410304	-1.18515
1520	STM14_0016		0.974625	1.00362	0.963765	0.967897	0.971114	0.995731	-0.104627	0.0346937
1521	STM14_0156	ddl_2	1.04713	1.07054	0.939087	1.04592	0.978131	0.897857	-0.0702019	-0.757301
1522	STM14_0042		1.01788	1.08942	1.0184	1.09446	0.934339	0.930508	-0.285029	-0.493087
1523	STM14_2193	minC	2.58916	1.09073	0.946453	0.910127	2.37379	1.03991	6.77635	0.392215
1524	STM14_4434	sgbE	1.09757	0.98482	0.956402	0.97499	1.11448	0.980936	0.598693	-0.085024
1525	STM14_1343	flgA	1.1276	0.836683	1.00903	1.02058	1.3477	0.988679	1.74276	-0.0223699
1526	STM14_3432	ygbD	1.04939	1.02359	0.961639	0.973	1.0252	0.988324	0.160715	-0.0252397
1527	STM14_3542		1.14076	0.998416	1.02189	1.01609	1.14256	1.0057	0.736444	0.115407
1528	STM14_0949		0.971101	1.00899	0.921861	1.05043	0.962451	0.877607	-0.147125	-0.921162
1529	STM14_3512		0.888097	0.916378	1.06654	1.06057	0.969138	1.00562	-0.11432	0.114754
1530	STM14_1854		1.00236	0.97391	0.917757	1.02549	1.02921	0.894941	0.18039	-0.780894
1531	STM14_2491		0.905854	1.21502	0.879829	1.01622	0.745545	0.865788	-1.21118	-1.0168
1532	STM14_1508		1.11888	1.28643	1.13582	0.988144	0.869762	1.14944	-0.60182	1.27855
1533	STM14_1345	flgB	0.905325	0.923395	0.882171	0.990944	0.980432	0.890233	-0.0589165	-0.818993
1534	STM14_2414	dcm	0.825519	1.12347	1.1258	1.12091	0.734794	1.00437	-1.26392	0.104567
1535	STM14_5243	hflX	1.06075	1.10602	1.06775	1.00465	0.959065	1.06281	-0.163732	0.57751
1536	STM14_2269		0.809171	0.993702	1.0418	0.999627	0.814299	1.04219	-0.873896	0.410649
1537	STM14_1237	sopB	1.01039	1.00333	1.01471	0.982338	1.00704	1.03296	0.0715988	0.335923
1538	STM14_2818	glpT	0.702768	1.02693	1.10336	1.12347	0.684339	0.982106	-1.51143	-0.0755531
1539	STM14_1712	ssaO	0.968258	0.975138	0.972554	1.03723	0.992945	0.937649	0.00246812	-0.435301
1540	STM14_3041	aegA	0.944554	1.02712	1.10144	1.03731	0.919617	1.06182	-0.35725	0.569468
1541	RyfA	RyfA	1.08267	1.01807	0.827328	0.888604	1.06345	0.931042	0.348358	-0.488764
1542	STM14_2131	narH	0.824589	0.950706	0.936222	0.904224	0.867344	1.03539	-0.613681	0.355596
1543	STM14_0398		1.17356	1.15219	0.958441	0.975823	1.01854	0.982187	0.128046	-0.0749
1544	STM14_5487	deoC	1.04596	1.03534	1.08926	0.962263	1.01026	1.13198	0.0873885	1.13723
1545	STM14_4458		1.21413	0.939142	1.0004	0.883168	1.2928	1.13274	1.47346	1.14338
1546	STM14_1738	sodC_2	0.987672	0.986461	0.900001	0.990638	1.00123	0.908507	0.0430979	-0.671118
1547	STM14_1414		1.08611	1.01403	0.967977	1.02204	1.07108	0.947106	0.385782	-0.358772
1548	STM14_1486		1.44377	1.02871	0.9814	1.00553	1.40348	0.976001	2.0164	-0.124959
1549	STM14_4162	yheR	1.0587	0.964352	0.92879	1.0457	1.09783	0.888196	0.517009	-0.835472
1550	STM14_5129	sraL	0.85327	0.990144	1.07706	0.968612	0.861764	1.11196	-0.641054	0.975215
1551	STM14_4429	yiaN	0.859855	1.04239	1.14228	1.05517	0.82489	1.08255	-0.821943	0.737246
1552	STM14_1996		1.09176	0.913057	1.00429	0.959046	1.19571	1.04718	0.997172	0.450996
1553	STM14_5181		1.13657	0.955141	1.00121	1.00036	1.18995	1.00085	0.968882	0.076104
1554	STM14_1560	mipA	0.570528	1.02559	0.928753	1.07084	0.55629	0.867315	-2.13959	-1.00445
1555	STM14_4462	grxC	0.90247	1.05735	0.949938	0.921234	0.853522	1.03116	-0.681488	0.321372
1556	STM14_3953	yhbQ	1.09338	0.929848	1.12839	1.07574	1.17587	1.04894	0.899837	0.465278
1557	STM14_0816		1.0287	1.00909	1.05154	0.972661	1.01943	1.0811	0.132408	0.725464
1558	STM14_3883	ygiH	0.893667	1.01526	0.875658	0.96876	0.880232	0.903896	-0.550456	-0.708434
1559	STM14_1964		0.999954	1.05215	0.962674	1.00471	0.950388	0.958161	-0.206299	-0.269316
1560	STM14_1184	sodC_1	1.02673	1.00665	1.08631	1.0933	1.01995	0.993598	0.134947	0.017441
1561	STM14_2693		0.992175	1.1292	0.987485	0.961316	0.878651	1.02722	-0.558213	0.289529
1562	STM14_3005		0.987494	0.989515	0.982123	0.97582	0.997958	1.00646	0.027059	0.121513
1563	STM14_0408		0.867826	0.968529	0.988256	0.984501	0.896025	1.00381	-0.472984	0.100104
1564	STM14_5491		1.07893	0.974077	1.00016	1.02311	1.10764	0.977568	0.565112	-0.112274
1565	STM14_0567	ybaN	0.937236	0.982343	0.935264	0.953604	0.954083	0.980767	-0.188175	-0.0863882
1566	STM14_5478	prfC	0.405012	1.04848	0.885809	1.01408	0.386287	0.873508	-2.97356	-0.954331
1567	STM14_0209	stiA	0.819733	0.997286	1.05516	1.09251	0.821964	0.965814	-0.836297	-0.207392
1568	STM14_1466		0.90185	0.952687	1.01809	0.984899	0.946639	1.0337	-0.224691	0.341977
1569	STM14_2047		0.827736	0.903448	0.916124	1.09224	0.916197	0.83876	-0.374027	-1.23551
1570	STM14_2220	cspC	1.13629	1.04234	0.973133	0.980009	1.09013	0.992984	0.479212	0.0124682
1571	STM14_1657	ydiK	1.04999	1.01802	1.03576	1.15123	1.0314	0.8997	0.191126	-0.742387
1572	STM14_1285		0.813713	0.927354	0.947224	0.944516	0.877456	1.00287	-0.564073	0.0924437
1573	STM14_5316		0.986202	0.943196	1.02334	1.06816	1.0456	0.958041	0.260751	-0.270291
1574	STM14_3347	iroE	1.01333	1.05675	1.01173	0.998273	0.958913	1.01348	-0.164479	0.178304
1575	STM14_5105	alr	0.973737	0.940864	0.896149	1.02711	1.03494	0.872498	0.208475	-0.962503
1576	STM14_5543	pefA	1.10353	1.27909	1.07331	0.978762	0.862745	1.0966	-0.636239	0.850889
1577	STM14_5389		1.00338	0.991868	0.861941	0.904178	1.01161	0.953287	0.0940252	-0.308759
1578	STM14_2760		1.13063	0.938568	0.929524	0.914577	1.20464	1.01634	1.04094	0.201488
1579	STM14_3614	ppdB	0.867994	0.996248	1.04223	1.05581	0.871263	0.987135	-0.594455	-0.034865
1580	STM14_2371	yedO	0.976192	1.00518	1.02414	1.02625	0.971162	0.997946	-0.10439	0.0526179
1581	STM14_1873		1.00898	1.11135	1.08059	1.06807	0.907891	1.01172	-0.414772	0.164083
1582	STM14_1531		1.02354	0.931445	1.04106	0.941764	1.09888	1.10544	0.522122	0.922475
1583	STM14_1328	yceO	1.12286	1.0045	1.02545	0.959974	1.11783	1.06821	0.615121	0.6212
1584	STM14_2795	ada	1.10403	1.0437	1.01137	1.01907	1.05781	0.992441	0.320654	0.00807732
1585	STM14_1538_leader		0.907364	0.968505	1.07853	1.00295	0.936871	1.07536	-0.272611	0.679078
1586	STM14_5126	yjcC	0.879678	1.02316	0.954029	0.949502	0.85977	1.00477	-0.650837	0.107821
1587	STM14_4772		1.06626	1.06079	1.06576	1.00198	1.00516	1.06366	0.0623777	0.584341
1588	STM14_2020		1.07944	0.905576	0.869499	0.940049	1.192	0.924951	0.978945	-0.538051
1589	STM14_2332	cheB	1.17588	0.991938	1.06853	1.01263	1.18544	1.0552	0.946777	0.515926
1590	STM14_1300	ycdX	1.39143	0.933406	0.853281	0.961947	1.49071	0.887035	2.44428	-0.844867
1591	STM14_3439	hycI	1.2554	1.03864	0.93795	0.98814	1.2087	0.949208	1.06086	-0.34177
1592	STM14_3832	dkgA	0.954032	0.990205	0.96154	1.00245	0.963469	0.959194	-0.14213	-0.260957
1593	STM14_0307	yafS	1.14416	1.03205	0.852598	0.977241	1.10863	0.872454	0.569963	-0.96286
1594	STM14_2956	glk	1.02096	1.00358	0.98797	1.00894	1.01731	0.979219	0.12201	-0.0989157
1595	STM14_0216	panB	0.909942	0.986083	0.95803	0.978328	0.922784	0.979252	-0.341716	-0.0986532
1596	STM14_4118	rpoA	1.15625	1.07002	1.02118	0.967318	1.0806	1.05568	0.432448	0.519798
1597	STM14_4171	yhfA	1.17894	0.995883	1.05013	0.99011	1.18381	1.06062	0.938794	0.559762
1598	STM14_3475	hilA	1.03086	1.08776	0.99084	0.968756	0.947694	1.0228	-0.219516	0.253713
1599	STM14_4049		1.21175	1.00618	1.05843	1.11779	1.20431	0.9469	1.03933	-0.360445
1600	STM14_5227	yjeO	1.05716	1.98804	0.975303	1.16681	0.53176	0.835872	-2.25992	-1.25888
1601	STM14_2869	nuoA	1.00557	0.95526	0.993821	0.948701	1.05267	1.04756	0.295444	0.454097
1602	STM14_3262	yfiH	0.744578	0.958886	0.948737	1.05157	0.776503	0.902209	-1.05931	-0.722086
1603	STM14_2393	fliI	0.861572	1.00641	0.950985	1.02086	0.856086	0.931557	-0.66891	-0.484596
1604	STM14_5450		0.896231	1.04881	1.02415	1.03906	0.854522	0.985651	-0.676582	-0.0468663
1605	STM14_5374		1.03705	1.04827	0.978677	1.01025	0.9893	0.968744	-0.0154136	-0.183684
1606	STM14_1846		1.15756	1.02928	1.03813	1.01927	1.12463	1.0185	0.648471	0.218964
1607	STM14_3010		0.993854	1.03624	0.881495	1.00224	0.959092	0.879523	-0.163603	-0.905659
1608	STM14_2766		1.17912	0.970666	0.827515	0.965883	1.21476	0.856745	1.0906	-1.08998
1609	STM14_0088	caiT	0.907198	1.03476	0.939557	0.997397	0.876727	0.942009	-0.567653	-0.40002
1610	STM14_3072		1.05678	0.989352	1.02752	0.985512	1.06815	1.04262	0.371416	0.414162
1611	STM14_4892		0.733163	0.983506	0.825438	0.929402	0.745459	0.888138	-1.2116	-0.835944
1612	STM14_5283	ytfE	0.910196	1.03559	0.998417	0.980935	0.878915	1.01782	-0.556917	0.213453
1613	STM14_2605	wcaF	1.20708	0.99002	1.08047	1.00358	1.21924	1.07661	1.1126	0.689191
1614	STM14_4673	asnC	1.96788	0.960856	0.92243	0.938532	2.04804	0.982843	5.17837	-0.069593
1615	STM14_0671		0.860055	0.989155	0.941793	0.983962	0.869485	0.957144	-0.603178	-0.277551
1616	STM14_4875		1.00701	1.09633	1.09131	1.11408	0.918523	0.97956	-0.362616	-0.0961587
1617	STM14_0836		1.07783	0.987582	0.955354	0.910682	1.09139	1.04905	0.485378	0.46618
1618	STM14_0889		0.99798	1.02594	0.946922	1.02798	0.972746	0.921148	-0.096622	-0.568824
1619	STM14_4288	livM	1.07212	1.0631	0.949705	1.10945	1.00848	0.856014	0.0786922	-1.09589
1620	STM14_0194		1.03644	1.05684	1.07479	1.06701	0.980704	1.00729	-0.0575827	0.128254
1621	STM14_3745	yggT	0.96706	0.9892	0.971511	0.970761	0.977619	1.00077	-0.0727169	0.0754902
1622	STM14_5565		0.941274	1.04264	1.22307	1.04174	0.902782	1.17407	-0.439835	1.47781
1623	STM14_3333		0.947071	0.995542	0.903701	1.00738	0.951313	0.897079	-0.201763	-0.763595
1624	STM14_1360		0.779704	0.951296	0.949765	1.0247	0.819623	0.926869	-0.847782	-0.522531
1625	STM14_4247		1.07045	0.993846	0.942692	1.03569	1.07708	0.910206	0.4152	-0.657367
1626	STM14_3038	yffH	0.982604	1.01889	0.909877	1.02767	0.964383	0.885378	-0.137645	-0.858276
1627	STM14_1351	flgH	0.878661	1.14554	1.04502	0.994095	0.767028	1.05123	-1.10579	0.483773
1628	STM14_0091	fixB	1.02987	1.0932	1.02634	1.05572	0.942073	0.972173	-0.247087	-0.155934
1629	STM14_1458		1.03906	1.03678	1.0049	1.07033	1.0022	0.938864	0.0478451	-0.425472
1630	STM14_5618	traH	1.16355	1.11463	1.01039	0.930429	1.04389	1.08594	0.252381	0.764704
1631	STM14_4085	yhdU	0.956527	0.860961	1.07775	1.04401	1.111	1.03232	0.581597	0.330736
1632	STM14_4082	yhdG	1.03695	1.02563	0.883996	0.900121	1.01103	0.982085	0.0912092	-0.0757257
1633	STM14_3873		0.935182	0.987529	0.914254	0.976752	0.946991	0.936014	-0.222962	-0.448532
1634	STM14_2746	bcr	0.95337	0.998813	1.07458	0.941261	0.954504	1.14164	-0.18611	1.21535
1635	STM14_1261		0.957401	0.980761	0.967652	0.931929	0.976181	1.03833	-0.0797682	0.379428
1636	STM14_2505	cobS	1.02243	1.01707	0.881422	0.935883	1.00527	0.941808	0.0629448	-0.401651
1637	STM14_3744	yggS	1.24337	0.983378	1.03862	1.02525	1.26439	1.01304	1.33407	0.174791
1638	STM14_0461	aroM	0.896144	0.980309	0.905602	1.01739	0.914144	0.890121	-0.384096	-0.819896
1639	STM14_0981	ybiU	0.891937	1.04499	1.06908	0.993788	0.853538	1.07576	-0.681409	0.68232
1640	STM14_4317	yhiN	0.906769	0.996529	0.926839	1.0029	0.909928	0.924163	-0.404782	-0.54443
1641	STM14_1200	pyrD	0.945149	1.04593	0.948713	1.00718	0.903645	0.941954	-0.435604	-0.400464
1642	STM14_3643	kduD	1.09545	0.927006	1.02299	0.937158	1.18171	1.09159	0.928466	0.810373
1643	STM14_3581	sdaC	1.06222	0.884042	1.13946	1.02747	1.20154	1.109	1.02577	0.951269
1644	STM14_2503	erfK	0.993934	1.01253	1.08297	1.01472	0.981636	1.06726	-0.053011	0.613491
1645	STM14_4587		0.890334	0.914442	0.940375	1.00959	0.973637	0.931442	-0.0922492	-0.485532
1646	STM14_1595	celB	0.992408	1.09829	1.00487	0.959871	0.903593	1.04688	-0.435859	0.448586
1647	STM14_1095	ycaM	0.988252	1.02598	0.937369	0.985698	0.963226	0.950969	-0.143321	-0.327514
1648	STM14_4603	yidR	0.837361	1.01756	0.964677	1.01903	0.822911	0.946665	-0.831652	-0.362344
1649	STM14_4964	trmA	0.992571	0.978524	0.96442	0.944639	1.01436	1.02094	0.107499	0.238685
1650	STM14_4936	katG	1.13747	1.1111	0.952213	1.07643	1.02374	0.884603	0.153526	-0.864551
1651	STM14_3782		0.575982	1.00596	0.724941	0.963052	0.572572	0.752754	-2.05972	-1.93147
1652	STM14_4251		0.948478	1.18632	1.17231	1.17727	0.799512	0.995783	-0.946439	0.0351166
1653	STM14_3478	sicP	0.833224	0.973294	1.09286	0.967866	0.856087	1.12915	-0.668905	1.11431
1654	STM14_2504	cobT	0.854844	1.08149	1.09169	1.03355	0.790431	1.05625	-0.990984	0.524391
1655	STM14_5602	traP	0.910655	1.039	0.973325	1.00917	0.876473	0.964484	-0.568898	-0.218154
1656	STM14_0313		0.660154	0.929692	1.04012	0.948731	0.710078	1.09633	-1.38517	0.848718
1657	STM14_0955	ybiJ	1.04315	0.947704	0.97648	0.95514	1.10071	1.02234	0.531126	0.250039
1658	STM14_2550	yeeA	0.938581	0.973084	0.96852	0.979488	0.964543	0.988802	-0.136859	-0.0213749
1659	STM14_5431		1.01256	1.00498	1.04755	1.02548	1.00755	1.02152	0.0741206	0.243394
1660	STM14_2262		0.745057	1.06589	0.92193	0.968213	0.699001	0.952197	-1.43951	-0.317576
1661	STM14_4399	cspA	0.98589	1.02399	1.021	1.10936	0.962796	0.920355	-0.145433	-0.575242
1662	STM14_2936	sixA	0.752647	1.04086	0.94625	0.867838	0.723103	1.09035	-1.32127	0.800375
1663	STM14_4046		1.00172	0.957926	0.921322	0.923783	1.04572	0.997336	0.261369	0.047683
1664	STM14_2667	yehX	0.979867	1.04091	1.04533	1.02953	0.941353	1.01534	-0.250622	0.19338
1665	STM14_1179		1.09309	0.978226	0.941705	0.869861	1.11742	1.08259	0.613093	0.737575
1666	STM14_0920	bioB	1.00249	0.979668	0.986744	0.960025	1.0233	1.02783	0.151365	0.294462
1667	STM14_2867	nuoC	0.955047	1.74798	0.730777	0.647801	0.546373	1.12809	-2.18824	1.10574
1668	STM14_2519	cbiE	1.47332	1.26621	1.12269	1.14755	1.16357	0.978329	0.839493	-0.106122
1669	STM14_3697	ygfE	0.732382	1.09836	1.00266	1.0314	0.666794	0.972137	-1.5975	-0.156224
1670	STM14_0066		0.953855	1.01114	1.02188	0.987614	0.943344	1.03469	-0.240854	0.349984
1671	STM14_5179		1.00843	1.00861	0.869109	0.954345	0.999819	0.910687	0.0361877	-0.65348
1672	STM14_1470		0.885684	0.965736	0.950245	0.930098	0.917108	1.02166	-0.369559	0.244522
1673	STM14_5037	pepE	0.973249	0.940443	0.988049	1.01281	1.03488	0.975556	0.208203	-0.128561
1674	STM14_2634	yegQ	1.13174	1.06598	0.884889	0.995129	1.0617	0.88922	0.339732	-0.827186
1675	STM14_4655		0.683527	1.00651	0.992691	1.06652	0.679106	0.930776	-1.5371	-0.490918
1676	STM14_4210	yrfH	0.908487	1.00908	1.00307	0.984654	0.900314	1.0187	-0.451943	0.220598
1677	STM14_1196		0.960015	0.934189	0.900491	0.967342	1.02765	0.930892	0.172696	-0.489979
1678	STM14_5371	valS	0.8209	0.998954	1.15977	1.19156	0.82176	0.973325	-0.837299	-0.146612
1679	STM14_4582	istR	0.959465	1.02532	1.14173	1.06974	0.935773	1.0673	-0.277996	0.613812
1680	STM14_2787	napG	1.24621	1.02503	0.994399	1.02023	1.21578	0.974683	1.09563	-0.135625
1681	STM14_2523	cbiA	1.18726	1.00486	0.963102	1.02048	1.18152	0.94377	0.927523	-0.385769
1682	STM14_1027	ybjN	1.10247	0.922373	1.06762	1.08993	1.19526	0.979536	0.994942	-0.0963547
1683	STM14_1818	rspA	1.10892	1.0031	1.11681	1.03193	1.10549	1.08226	0.554591	0.734851
1684	STM14_3491	invJ	1.32892	1.04189	1.00312	0.981395	1.2755	1.02214	1.38856	0.248394
1685	STM14_2910	cvpA	0.52792	1.05068	0.759769	0.909183	0.502453	0.835661	-2.40369	-1.26059
1686	STM14_0605	allA	0.963656	0.972736	1.06873	1.02626	0.990666	1.04139	-0.00871341	0.404159
1687	STM14_2794	alkB	0.788607	0.93578	0.990392	0.998533	0.842727	0.991847	-0.73444	0.00326523
1688	STM14_1906	narY	0.998141	1.01712	1.03058	0.949821	0.981338	1.08502	-0.0544714	0.757254
1689	STM14_1077	aat	1.09163	1.05051	0.943636	0.994916	1.03914	0.948458	0.229077	-0.347838
1690	STM14_4908	yiiR	1.04214	1.07239	1.03234	1.06165	0.971791	0.972394	-0.101304	-0.154147
1691	STM14_2272		1.14002	1.3363	0.925392	1.07957	0.853113	0.857188	-0.683491	-1.08639
1692	STM14_4440	selB	0.977093	1.07273	1.02503	0.866916	0.910844	1.18239	-0.400289	1.54515
1693	STM14_5614	trbE	0.7754	1.06428	0.897934	1.0316	0.72857	0.870427	-1.29445	-0.979264
1694	STM14_4825		0.819686	1.04106	1.04928	1.02062	0.787357	1.02807	-1.00607	0.296411
1695	STM14_1259		1.05162	0.943375	0.970775	0.944456	1.11474	1.02787	0.599951	0.294742
1696	STM14_0334		1.14284	1.00019	0.993868	1.03424	1.14262	0.960968	0.736727	-0.246606
1697	STM14_1005		1.10867	1.17899	1.19694	1.20332	0.940356	0.994696	-0.255515	0.0263255
1698	STM14_3302		1.14661	1.11075	1.0452	1.05881	1.03228	0.987149	0.195434	-0.0347473
1699	STM14_1744	anmK	0.964842	0.991941	0.968676	0.986335	0.972681	0.982096	-0.0969401	-0.075633
1700	STM14_2885		1.03981	0.95855	1.08628	0.997369	1.08478	1.08914	0.452964	0.790573
1701	STM14_3037	ypfG	0.920617	1.05118	0.908745	0.956239	0.875795	0.950332	-0.572222	-0.332669
1702	STM14_4756	yigG	1.02463	0.965192	0.98327	1.0078	1.06158	0.975659	0.339182	-0.127724
1703	STM14_2014		1.02234	1.00967	1.01222	1.11343	1.01255	0.909104	0.0986473	-0.666288
1704	STM14_3905	ygjT	0.924847	0.916037	0.946285	1.01739	1.00962	0.930112	0.0842563	-0.496288
1705	STM14_5319		1.22448	0.890771	1.17271	1.02891	1.37462	1.13976	1.87483	1.20018
1706	STM14_2277		1.12534	0.972166	0.992114	1.02657	1.15756	0.966432	0.810008	-0.202392
1707	STM14_0167	yacF	0.90188	0.970089	0.820593	0.975953	0.929688	0.840812	-0.307846	-1.21891
1708	STM14_1862		0.840242	1.18211	1.00916	1.27312	0.710801	0.792666	-1.38162	-1.60851
1709	STM14_2799	micF	0.968767	0.911647	0.919756	1.00015	1.06266	0.919621	0.344439	-0.581186
1710	STM14_5070		0.977124	0.944787	1.09664	1.03176	1.03423	1.06288	0.204978	0.57806
1711	STM14_1937		0.80818	0.968186	0.980567	1.04165	0.834736	0.941361	-0.773643	-0.405263
1712	STM14_2252		1.23278	1.12723	0.689864	0.989604	1.09364	0.697112	0.496417	-2.38173
1713	STM14_4701	ilvD	1.05486	0.956294	0.845997	0.872755	1.10308	0.969341	0.542723	-0.178848
1714	STM14_3226		0.935526	0.983298	1.06612	1.07843	0.951416	0.988581	-0.201257	-0.0231616
1715	STM14_0117	polB	1.00876	0.836205	1.26596	1.21223	1.20635	1.04432	1.04936	0.427888
1716	STM14_4557		1.14026	0.987491	0.771354	1.1047	1.1547	0.698246	0.795998	-2.37255
1717	STM14_3578	ygdH	1.08087	0.978478	1.05297	1.01104	1.10464	1.04147	0.550401	0.404842
1718	STM14_5318	srfJ	0.901231	1.12648	1.07757	1.0901	0.800039	0.988508	-0.943852	-0.0237505
1719	STM14_5076	yjbE	1.37052	1.04472	0.972628	1.01824	1.31186	0.95521	1.56693	-0.293202
1720	STM14_3490	spaO	0.939731	0.97429	1.07361	0.961673	0.964529	1.1164	-0.136928	1.01115
1721	STM14_4064	cafA	0.816499	0.97801	0.884541	0.989756	0.834858	0.893696	-0.773046	-0.790969
1722	STM14_2300	znuA	1.12468	0.99165	0.882583	0.98071	1.13415	0.899942	0.695168	-0.740426
1723	STM14_3023	eutM	0.94856	1.06103	1.02316	0.989327	0.894001	1.0342	-0.48291	0.345953
1724	STM14_5289	cysQ	1.38472	1.00457	1.01288	1.05552	1.37842	0.959605	1.89346	-0.257637
1725	STM14_0035	bcfH	1.33093	1.0061	0.984929	1.05317	1.32285	0.935207	1.62087	-0.45506
1726	STM14_2779	ccmE_1	0.861008	1.05065	1.10195	0.996448	0.819501	1.10588	-0.848381	0.926001
1727	STM14_2826		1.02016	0.955078	0.952388	0.910901	1.06814	1.04554	0.371349	0.437791
1728	STM14_4201	yrfA	0.815234	1.05562	0.946839	0.930041	0.772278	1.01806	-1.08004	0.215397
1729	STM14_1589		0.940076	0.986491	1.06926	0.955104	0.952949	1.11953	-0.193735	1.03645
1730	STM14_2831	yfaZ	1.54429	1.06136	1.08486	1.0227	1.45501	1.06079	2.26916	0.56113
1731	STM14_2225		0.989541	0.98876	0.972055	1.00469	1.00079	0.967522	0.0409543	-0.193572
1732	STM14_2876	yfbS	1.1404	1.04033	0.967222	1.03984	1.09618	0.930165	0.508907	-0.495864
1733	STM14_2576	rfbP	0.921248	1.17453	1.09396	1.1849	0.784356	0.923252	-1.02079	-0.551804
1734	STM14_0017		0.900225	1.01025	1.13676	1.12912	0.891088	1.00677	-0.497202	0.124005
1735	STM14_5551	ccdB	0.998502	0.968028	0.993957	1.06203	1.03148	0.935903	0.191505	-0.449427
1736	STM14_3909	yqjB	0.447863	1.12221	0.873611	1.13374	0.399091	0.770556	-2.91074	-1.78742
1737	STM14_3438		0.983772	0.890827	1.00285	0.99755	1.10434	1.00532	0.548908	0.112267
1738	STM14_2942	fadL	0.803573	0.959951	0.937748	0.962163	0.837098	0.974624	-0.762055	-0.136096
1739	STM14_3699	serA	1.11002	1.0122	1.06208	1.08353	1.09665	0.980206	0.511203	-0.0909339
1740	STM14_1574	ydjA	0.820106	0.965422	1.01179	1.10494	0.849479	0.915702	-0.701319	-0.6129
1741	STM14_2037	pspD	1.21017	0.960077	0.956935	0.955586	1.2605	1.00141	1.31497	0.0806675
1742	STM14_5033		1.20516	1.00557	1.07056	1.03665	1.19848	1.0327	1.01076	0.333872
1743	STM14_3395		1.16447	1.03387	1.03241	0.97299	1.12632	1.06107	0.656759	0.563415
1744	STM14_1073		1.09249	1.07095	1.02446	1.085	1.02012	0.944202	0.135764	-0.382272
1745	STM14_4111	sun	0.86026	0.991745	0.990998	0.977052	0.867421	1.01427	-0.613302	0.184749
1746	STM14_2717	yeiE	0.772045	0.992638	1.07073	0.991131	0.777771	1.08031	-1.05309	0.719122
1747	STM14_0913	hutI	0.988665	0.937478	1.08198	1.10667	1.0546	0.977691	0.304926	-0.111282
1748	STM14_0976	ybiR	0.972286	1.07035	0.95413	0.939273	0.908381	1.01582	-0.41237	0.197231
1749	STM14_3377	stpA	0.87687	0.947059	1.01733	0.935935	0.925887	1.08696	-0.32649	0.772949
1750	STM14_2950	pgtP	1.04969	1.01643	0.940709	0.98594	1.03272	0.954124	0.197586	-0.301986
1751	STM14_0853	sdhA	0.470796	1.01899	1.09134	1.02727	0.46202	1.06237	-2.60204	0.573949
1752	STM14_1735	ydhM	0.949187	0.943086	0.91235	0.884095	1.00647	1.03196	0.0688124	0.327864
1753	STM14_3268	pheA	1.0831	1.03883	1.07689	0.988062	1.04262	1.0899	0.246149	0.796744
1754	STM14_3100		1.02266	1.00421	1.08938	0.968993	1.01837	1.12424	0.127195	1.07462
1755	STM14_4804	yihD	1.0503	1.0195	0.820891	1.08911	1.03021	0.753727	0.185275	-1.9236
1756	STM14_4178	yhfG	1.01712	0.939652	1.05343	0.994779	1.08244	1.05896	0.441516	0.546349
1757	STM14_5438	hsdR	1.23706	0.956609	1.12761	1.00472	1.29317	1.12231	1.47524	1.05898
1758	STM14_3524		0.892083	0.928792	0.985514	1.00536	0.960477	0.980255	-0.156807	-0.090536
1759	STM14_4174	yhfK	0.996092	1.03584	0.981553	0.980128	0.961624	1.00145	-0.151182	0.0810065
1760	STM14_2538	pduN	0.935018	0.98133	1.06431	1.16596	0.952807	0.912818	-0.194432	-0.636231
1761	STM14_0712		0.743857	0.976462	0.900023	0.895291	0.761789	1.00529	-1.13149	0.11201
1762	STM14_4910	fpr	0.985781	0.990328	0.968852	0.987978	0.995409	0.980641	0.0145551	-0.087409
1763	STM14_4320	uspA	1.13616	0.999222	1.05918	0.973556	1.13704	1.08795	0.709343	0.780904
1764	STM14_1753	ydgQ	1.18692	0.980129	0.973995	0.983446	1.21099	0.990391	1.0721	-0.00851649
1765	STM14_1348	flgE	1.11054	0.97045	1.11246	1.02055	1.14435	1.09006	0.745217	0.798022
1766	STM14_0918	ybhB	1.17084	1.07209	0.945794	1.02039	1.09211	0.926897	0.488929	-0.522306
1767	STM14_2109	oppB	0.967053	0.989841	1.11063	1.27705	0.976978	0.869682	-0.0758593	-0.985291
1768	STM14_0676		1.01454	0.976063	1.02387	0.85956	1.03942	1.19115	0.230478	1.61604
1769	STM14_2301	znuC	0.848577	1.03712	1.10542	0.999392	0.818208	1.1061	-0.854722	0.927776
1770	STM14_4169	yheU	0.969256	0.924742	0.912022	0.986617	1.04814	0.924393	0.273213	-0.542566
1771	STM14_2648	thiM	0.929112	0.985423	0.973841	0.949395	0.942856	1.02575	-0.243251	0.277604
1772	STM14_3559	mazG	1.15806	1.02897	0.98165	0.994677	1.12546	0.986904	0.652543	-0.0367314
1773	STM14_5483	yjjV	1.06803	0.999256	0.92954	1.02628	1.06883	0.905741	0.37472	-0.693501
1774	STM14_2642	fbaB	0.882708	0.933311	1.05134	1.02268	0.945781	1.02803	-0.228898	0.29603
1775	STM14_4116	yhdN	0.974363	0.994659	0.880979	1.02308	0.979596	0.861105	-0.0630187	-1.0547
1776	STM14_1509		1.31846	0.925013	1.0534	0.937371	1.42534	1.12378	2.12363	1.07086
1777	STM14_3717	tktA	0.253419	0.769312	1.01223	1.0037	0.32941	1.0085	-3.25257	0.138053
1778	STM14_4445	mtlR	0.607669	1.04774	0.823697	0.989515	0.579978	0.832425	-2.02338	-1.28678
1779	STM14_4877		1.16302	1.01254	1.02683	0.931476	1.14862	1.10237	0.766145	0.897598
1780	STM14_3113	fdx	1.41558	1.02069	1.02321	1.04728	1.38689	0.977021	1.935	-0.116707
1781	STM14_4417	xylR	0.888975	0.897954	0.973577	1.01389	0.99	0.96024	-0.0119777	-0.252499
1782	STM14_1945		1.08956	1.17685	0.983366	0.97793	0.925831	1.00556	-0.326765	0.114221
1783	STM14_2258		1.03734	1.00857	0.973441	1.00159	1.02853	0.9719	0.177017	-0.158143
1784	STM14_4640		0.916879	1.0921	0.916963	1.09612	0.839557	0.836554	-0.749992	-1.25337
1785	STM14_2382	fliT	1.45959	1.03591	1.0517	0.915336	1.409	1.14898	2.04347	1.2748
1786	STM14_2192	ycgL	0.912699	0.997661	0.875579	0.973784	0.914839	0.899151	-0.38069	-0.746828
1787	STM14_5336		1.5143	1.19264	1.07916	1.08805	1.26971	0.991832	1.36015	0.0031455
1788	STM14_5052		0.878818	0.902228	1.03916	1.03206	0.974053	1.00688	-0.090209	0.124903
1789	STM14_1497	pagD	1.06269	0.988505	1.09641	1.04505	1.07505	1.04914	0.405253	0.466889
1790	STM14_3147	yfhD	1.39643	0.987106	0.957136	0.982811	1.41467	0.973876	2.0713	-0.142153
1791	STM14_3168		0.924574	1.08634	1.05693	1.02634	0.851094	1.02981	-0.693395	0.31045
1792	STM14_1248	hpaR	0.92719	0.987266	0.921541	1.04715	0.939149	0.880047	-0.261432	-0.901415
1793	STM14_1375	ycfH	1.07721	1.05166	0.907097	0.950882	1.02429	0.953953	0.156251	-0.303371
1794	STM14_5209	yjeI	1.04918	0.891582	0.987813	0.976519	1.17676	1.01157	0.904182	0.162827
1795	STM14_0006	yaaJ	0.972746	1.04152	1.10538	0.953487	0.933968	1.1593	-0.28685	1.3583
1796	STM14_4682	rbsK	1.0368	1.05665	0.973547	1.0612	0.981216	0.917402	-0.0550696	-0.599143
1797	STM14_1970		1.09575	0.945188	0.991447	1.15582	1.1593	0.857787	0.818529	-1.08154
1798	STM14_4061	yhcS	1.34147	0.956765	0.955345	0.986749	1.40209	0.968174	2.00958	-0.188292
1799	STM14_4147	bfd	0.966184	1.01953	0.980423	1.04958	0.94768	0.934113	-0.219584	-0.463916
1800	STM14_0987	moeB	0.7184	1.09335	0.802431	0.82707	0.657061	0.97021	-1.64524	-0.171822
1801	STM14_1415	ymfC	1.06796	1.04339	0.94711	0.939504	1.02355	1.0081	0.152612	0.134755
1802	STM14_4614	torA	1.18049	1.01806	1.09324	0.974017	1.15955	1.1224	0.819769	1.0597
1803	STM14_3496	invE	1.01534	1.0894	0.900101	1.0234	0.932017	0.879521	-0.296421	-0.905674
1804	STM14_2621	alkA	1.10393	0.974524	0.962586	0.830449	1.13278	1.15911	0.688465	1.35679
1805	STM14_1336	rimJ	0.887599	0.98126	0.981999	0.951823	0.904551	1.0317	-0.43116	0.32579
1806	STM14_4933		1.14126	0.917969	0.901957	1.01967	1.24324	0.884559	1.23031	-0.864905
1807	STM14_1754	ydgP	0.971781	1.01232	0.927249	1.08481	0.959955	0.854759	-0.159368	-1.10604
1808	STM14_1070		0.904681	1.28267	1.05416	1.30905	0.705313	0.805287	-1.40854	-1.50637
1809	STM14_1849		0.963964	0.917399	1.11816	1.14958	1.05076	0.972665	0.286072	-0.151955
1810	STM14_3316		0.871352	0.939166	1.00576	1.24691	0.927793	0.806603	-0.317143	-1.49573
1811	STM14_5341		0.938695	1.0419	1.00793	0.955238	0.900949	1.05517	-0.448826	0.515643
1812	STM14_0342		0.942883	0.935014	1.00305	0.964047	1.00842	1.04046	0.0783618	0.396612
1813	STM14_1346	flgC	0.816143	0.943926	1.10393	0.974243	0.864626	1.13311	-0.627015	1.14639
1814	STM14_0335		1.28541	0.894516	0.895506	0.98389	1.43699	0.910169	2.18076	-0.657672
1815	STM14_5571	tlpA	0.984176	1.17769	1.07537	1.0613	0.835682	1.01326	-0.769002	0.17651
1816	STM14_2232	prc	1.24465	1.06058	0.712784	1.09005	1.17355	0.653899	0.888451	-2.73141
1817	STM14_1372	yceG	0.420641	0.984803	0.711848	0.991206	0.427132	0.718164	-2.77319	-2.21138
1818	STM14_0624	purE	1.12257	1.18687	0.951154	1.25086	0.945826	0.760398	-0.228679	-1.86961
1819	STM14_1287		1.34879	0.909901	0.940943	1.04303	1.48235	0.902127	2.40331	-0.722742
1820	STM14_1015	ybjG	0.316829	1.01428	0.997931	1.39787	0.312368	0.713895	-3.33617	-2.24592
1821	STM14_1673	orf48	0.916245	1.31226	0.92696	1.27653	0.698219	0.726155	-1.44334	-2.14671
1822	STM14_0444	yaiW	1.07868	1.01149	0.701159	0.912437	1.06643	0.768447	0.362946	-1.80449
1823	STM14_1277		0.719392	0.983162	0.784973	1.05148	0.731713	0.746541	-1.27903	-1.98174
1824	STM14_1242	copR	1.04206	1.05416	0.997717	0.975912	0.988527	1.02234	-0.0192028	0.250038
1825	STM14_4558		1.11537	0.987649	0.991487	0.927221	1.12932	1.06931	0.67145	0.630103
1826	STM14_1364	rpmF	1.05265	1.03602	1.00748	0.959628	1.01606	1.04986	0.115837	0.472711
1827	STM14_3620	ptsP	0.754928	0.996704	0.888645	1.0052	0.757425	0.884048	-1.1529	-0.869038
1828	STM14_2832	yfaO	0.888675	1.0737	0.958412	0.964767	0.827673	0.993412	-0.808292	0.0159345
1829	STM14_0440	ampH	1.20205	1.03809	0.934731	0.896509	1.15794	1.04263	0.811891	0.414238
1830	STM14_0029	bcfB	0.650034	1.04806	0.939282	1.01447	0.620229	0.925888	-1.82593	-0.530469
1831	STM14_5558		1.24808	0.901196	1.01951	0.97684	1.38491	1.04368	1.92531	0.422735
1832	STM14_4827		1.03459	1.02374	0.954491	1.0152	1.0106	0.940204	0.0890567	-0.414631
1833	STM14_4599	ibpB	0.985064	0.961299	1.19513	1.06317	1.02472	1.12412	0.158351	1.07362
1834	STM14_0960	ybiO	1.09294	1.00943	1.00357	1.00876	1.08273	0.994862	0.442942	0.0276657
1835	STM14_1847		0.931311	0.920088	1.06018	1.02172	1.0122	1.03764	0.0969168	0.373841
1836	STM14_2868	nuoB	1.29749	2.70366	0.698216	0.844688	0.479901	0.826596	-2.51432	-1.33394
1837	STM14_5509	creB	1.10163	0.97256	0.985717	0.956432	1.13271	1.03062	0.68811	0.317011
1838	STM14_0007	talB	1.09967	1.1211	0.993965	0.932766	0.980886	1.06561	-0.0566904	0.600162
1839	STM14_0768		1.02669	1.19328	1.10903	1.08243	0.860399	1.02458	-0.647752	0.268131
1840	STM14_5615	traF	0.989348	1.02753	0.957889	0.998335	0.962836	0.959487	-0.145234	-0.258592
1841	STM14_1138		1.10185	0.882156	0.885965	0.970991	1.24905	0.912434	1.2588	-0.639343
1842	STM14_0212	yadE	1.02119	0.962438	0.940122	0.928097	1.06105	1.01296	0.336551	0.174095
1843	STM14_0548	tesB	1.04049	1.02149	1.04345	1.04893	1.0186	0.994776	0.128312	0.0269664
1844	STM14_0648		1.01312	0.992041	1.02193	0.994215	1.02125	1.02788	0.14131	0.294812
1845	STM14_2034	ycjF	1.04935	1.02739	0.991802	0.989328	1.02137	1.0025	0.141927	0.089481
1846	STM14_0867	tolQ	1.02031	0.987603	0.960303	0.962524	1.03312	0.997693	0.199537	0.0505718
1847	STM14_2633		1.17353	0.979637	1.04312	1.04071	1.19793	1.00231	1.00802	0.0879719
1848	STM14_5519	arcA	0.349692	0.898386	0.851354	0.862548	0.389244	0.987022	-2.95905	-0.0357791
1849	STM14_1341	flgN	0.930851	0.998927	1.13404	0.964705	0.931851	1.17553	-0.297234	1.48965
1850	STM14_4697	ilvL	0.866556	0.929954	1.11731	0.991238	0.931827	1.12719	-0.297351	1.09847
1851	STM14_0195	pdxA_2	0.852077	0.98297	0.94458	0.911638	0.86684	1.03614	-0.616155	0.361651
1852	STM14_3523		0.999786	1.08348	1.07773	1.01211	0.922758	1.06484	-0.341841	0.593897
1853	STM14_2138	ychP	1.01326	0.955725	1.00163	0.982015	1.0602	1.01998	0.332408	0.23088
1854	STM14_3004		0.869952	0.987168	1.07379	1.01875	0.88126	1.05403	-0.545412	0.506472
1855	STM14_3077	xseA	0.481829	1.02784	1.03485	1.01401	0.468777	1.02056	-2.56889	0.235588
1856	STM14_1268	scsC	1.03242	0.979749	0.684786	0.904525	1.05376	0.757067	0.300805	-1.89657
1857	STM14_1382	thiK	0.965361	1.077	0.855649	0.978583	0.896345	0.874375	-0.471411	-0.947313
1858	STM14_1985	hrpA	0.322018	1.01808	0.386586	1.00323	0.316299	0.38534	-3.31689	-4.90458
1859	SroC	SroC	1.03296	1.02522	0.966878	0.991969	1.00754	0.974706	0.0740865	-0.135436
1860	STM14_4427		0.995487	0.958639	0.829415	0.891252	1.03844	0.930617	0.22564	-0.492201
1861	STM14_2900	hisJ	1.06813	1.10468	1.10997	1.03427	0.966917	1.07319	-0.125215	0.661501
1862	STM14_2845	menB	1.02098	1.43142	0.799212	0.796458	0.713266	1.00346	-1.36953	0.0972253
1863	STM14_0428	yahO	0.969711	0.955811	0.990698	1.0167	1.01454	0.974427	0.108417	-0.137692
1864	STM14_2638		0.982386	1.20413	0.994909	1.00304	0.815846	0.991892	-0.866308	0.00363255
1865	STM14_4228	yhgI	1.18397	1.01246	1.04815	0.94526	1.16941	1.10885	0.868116	0.950082
1866	STM14_4711	gppA	1.16745	0.909074	1.11104	1.01649	1.28422	1.09301	1.43135	0.821912
1867	STM14_1020		1.07669	0.997639	1.00252	1.03022	1.07924	0.973113	0.425797	-0.14833
1868	STM14_3155		1.1177	1.04159	0.912245	0.985942	1.07308	0.925251	0.395557	-0.535623
1869	STM14_3606	amiC	0.345265	0.806042	0.648047	0.845953	0.428347	0.766055	-2.76723	-1.82384
1870	STM14_4674	asnA	1.10179	0.914654	0.882782	0.915729	1.2046	0.964021	1.04075	-0.2219
1871	STM14_3607	argA	1.22393	1.03697	1.09541	1.09761	1.1803	0.998004	0.921552	0.0530871
1872	STM14_0603	ybbB	1.00785	1.02937	1.00084	1.19874	0.979099	0.834905	-0.0654531	-1.2667
1873	STM14_1832	ydeI	0.648371	0.972559	0.793094	0.962175	0.666665	0.824272	-1.59813	-1.35275
1874	STM14_4703		1.134	1.04876	0.872804	1.01451	1.08128	0.860322	0.435814	-1.06103
1875	STM14_3194		0.879202	1.07743	1.08049	0.981336	0.816016	1.10104	-0.865473	0.886848
1876	STM14_3659	stdA	0.698896	1.00236	0.878572	0.954272	0.697254	0.920673	-1.44807	-0.572675
1877	STM14_1366	fabH	0.55155	1.48439	1.03037	0.919569	0.371565	1.12049	-3.04577	1.04425
1878	STM14_5078	yjbG	0.89717	0.935606	0.927751	0.927462	0.958919	1.00031	-0.164452	0.0717636
1879	STM14_1770	fumA	1.0539	1.07658	0.997838	0.997602	0.978927	1.00024	-0.0662966	0.0711547
1880	STM14_0206	stiH	1.06224	0.943901	1.03929	0.947108	1.12538	1.09733	0.652125	0.856846
1881	STM14_3925	tdcC	1.02846	1.05322	0.972919	0.959774	0.976491	1.0137	-0.0782496	0.180074
1882	STM14_5221	frdC	1.96821	0.922485	1.01354	0.983041	2.13359	1.03103	5.59804	0.320321
1883	STM14_5507	rob	1.17611	0.934601	0.933287	0.942951	1.2584	0.989752	1.30471	-0.0136882
1884	STM14_5163	basS	1.17869	1.07459	1.04479	1.06545	1.09687	0.980613	0.512296	-0.0876348
1885	STM14_2837	yfbG	0.996053	1.06306	1.04844	1.04085	0.936967	1.0073	-0.272137	0.128285
1886	STM14_1742	slyA	0.991644	1.05193	1.0159	0.919837	0.94269	1.10444	-0.244062	0.914351
1887	STM14_4646	yieG	1.13709	0.744229	1.13424	1.27196	1.52788	0.891729	2.62666	-0.806889
1888	STM14_0638	fimD	1.03329	0.886442	1.00108	1.00875	1.16566	0.992395	0.849749	0.00770311
1889	STM14_0506	phnT	1.18401	0.999339	0.932737	0.971137	1.1848	0.960459	0.943612	-0.250725
1890	STM14_1388	ycfR	1.05352	0.952249	1.03226	0.957299	1.10635	1.07831	0.558809	0.702909
1891	STM14_4855		0.992363	1.11449	0.944271	1.11449	0.890417	0.847267	-0.500494	-1.16667
1892	STM14_1850		1.03398	1.03131	0.820665	0.966661	1.00259	0.848969	0.0497807	-1.1529
1893	STM14_0953	dinG	1.04874	1.00699	1.01834	0.978527	1.04146	1.04068	0.240457	0.398458
1894	STM14_1107	ycaL	0.835552	1.07665	0.933139	1.04936	0.776069	0.889244	-1.06144	-0.826996
1895	STM14_0796	nagB	1.16495	1.00013	1.00491	0.98929	1.16479	1.01579	0.845495	0.197006
1896	STM14_1306	csgD	1.14393	0.981176	0.99128	0.94531	1.16588	1.04863	0.850812	0.462747
1897	STM14_0584_tail		0.974359	0.947963	1.07528	1.01281	1.02785	1.06168	0.173678	0.568371
1898	STM14_1848		0.606639	1.05786	1.01128	1.01685	0.57346	0.99452	-2.05536	0.0248977
1899	STM14_1765	malY	1.19164	1.09642	0.930888	0.932238	1.08685	0.998552	0.463139	0.0575253
1900	STM14_4241	rtcR	1.06342	1.01464	1.1706	1.21352	1.04808	0.964632	0.272934	-0.216951
1901	STM14_2985	cysK	1.32523	0.988514	1.08026	0.946179	1.34063	1.14171	1.70808	1.21595
1902	STM14_2820	glpB	0.88341	1.11987	1.18929	1.05492	0.788849	1.12738	-0.998747	1.09997
1903	STM14_3009	hemF	0.791485	1.03325	1.06164	1.09377	0.766012	0.970625	-1.11077	-0.168461
1904	RydC	RydC	0.925161	1.19864	1.24865	1.14761	0.771845	1.08804	-1.08216	0.781688
1905	STM14_0138	leuO	0.927047	0.977776	0.852797	0.952327	0.948119	0.895487	-0.217432	-0.776478
1906	STM14_0998	bssR	1.09649	0.987064	0.905269	0.895293	1.11086	1.01114	0.580916	0.15941
1907	STM14_2753	yejL	0.856747	0.967938	0.965237	0.981037	0.885125	0.983894	-0.526451	-0.0610842
1908	STM14_2068	pgpB	0.917474	1.04531	1.08415	0.957284	0.877708	1.13253	-0.562839	1.14168
1909	STM14_0038		1.12037	0.970535	0.831332	0.940468	1.15439	0.883956	0.794445	-0.869789
1910	STM14_0610		1.16158	1.02342	1.03597	1.14474	1.135	0.904983	0.699357	-0.699638
1911	STM14_2295	yebK	1.18904	0.994318	0.91305	1.01309	1.19584	0.901253	0.997786	-0.72982
1912	STM14_1779	rstA	0.799782	1.02948	1.12686	1.10268	0.776878	1.02193	-1.05747	0.246711
1913	STM14_4590	dsdX	0.979213	1.03233	1.00112	1.06252	0.948549	0.942214	-0.21532	-0.398358
1914	STM14_4695	yifB	1.15	1.00144	1.01062	1.011	1.14835	0.999621	0.764803	0.0661779
1915	STM14_0330		1.02151	1.06223	1.00979	1.03896	0.961664	0.971917	-0.150982	-0.158007
1916	STM14_1029	potG	1.0399	1.03503	1.00085	1.14357	1.00471	0.8752	0.0601891	-0.940642
1917	STM14_5532		0.857535	0.976731	0.987814	1.0498	0.877964	0.940952	-0.561582	-0.408571
1918	STM14_1579		1.16778	0.931975	0.832018	0.937529	1.25302	0.887458	1.27828	-0.841443
1919	STM14_0779	phoL	0.743916	0.936597	0.988901	1.00714	0.794275	0.981889	-0.972127	-0.077313
1920	STM14_0383		1.06812	1.05883	0.91253	0.897583	1.00878	1.01665	0.0801432	0.203996
1921	STM14_2331	cheY	1.07515	1.02848	1.06825	1.0503	1.04538	1.01708	0.259683	0.207493
1922	STM14_5386		0.898931	1.06451	0.969067	0.964	0.844459	1.00526	-0.725947	0.111776
1923	STM14_1714	ssaQ	1.02072	1.03953	1.01157	0.935146	0.981902	1.08173	-0.0517024	0.730563
1924	STM14_4086		1.11395	1.00728	0.964521	1.05196	1.10589	0.916876	0.556544	-0.603394
1925	STM14_0099		1.00051	0.934436	1.00683	0.860751	1.07071	1.16971	0.383938	1.44256
1926	STM14_2909	purF	1.08879	1.04025	1.0312	0.930889	1.04667	1.10776	0.266006	0.941202
1927	STM14_1942	ydcP	1.01058	1.0091	1.01804	1.00205	1.00147	1.01595	0.044307	0.198304
1928	STM14_4905		0.995126	1.04382	0.862391	0.94993	0.953351	0.907847	-0.191762	-0.676458
1929	STM14_0075		1.01356	0.974459	1.03747	0.933494	1.04013	1.11139	0.233937	0.97059
1930	STM14_2905		1.10508	0.956584	0.923948	0.973948	1.15524	0.948663	0.798607	-0.34618
1931	STM14_5365	yjgD	0.832802	0.91997	1.22996	1.04313	0.905249	1.17911	-0.427733	1.51858
1932	STM14_4464	pmgI	1.06555	0.869294	1.15204	1.03741	1.22576	1.1105	1.14459	0.963394
1933	STM14_0739	ybeF	1.08341	1.04791	1.04242	1.05041	1.03388	0.992392	0.20327	0.00767608
1934	STM14_0902		0.816359	0.918333	0.92207	1.00184	0.888958	0.920375	-0.507652	-0.575084
1935	STM14_3852	mdaB	0.945463	0.896126	1.09125	1.08764	1.05506	1.00332	0.307156	0.0960799
1936	STM14_0525	yajG	1.00955	0.96278	1.0597	0.990038	1.04858	1.07036	0.275368	0.638622
1937	STM14_1173		0.936744	0.993532	0.955351	0.968925	0.942842	0.985992	-0.243316	-0.0441134
1938	STM14_0803	ybfN	0.90592	1.0092	0.94394	1.02876	0.897661	0.917548	-0.464957	-0.597962
1939	STM14_2552	dacD	1.03322	0.989687	1.01263	0.984916	1.04398	1.02814	0.252835	0.296939
1940	STM14_0354	safC	0.86926	0.960751	0.941991	1.00247	0.904772	0.939672	-0.430074	-0.418931
1941	STM14_2838		1.02424	1.00516	1.05026	1.06562	1.01898	0.985583	0.130194	-0.0474193
1942	STM14_4509	recG	1.55627	1.0559	0.933271	0.971422	1.47387	0.960727	2.36172	-0.248558
1943	STM14_4238	rtcB	1.02008	0.965335	1.19061	1.07474	1.05671	1.10781	0.315292	0.941678
1944	STM0436A		1.06415	0.976617	1.13284	0.999335	1.08963	1.13359	0.476766	1.15026
1945	STM14_1647	ydiO	0.693911	0.972141	0.966075	0.987501	0.713797	0.978302	-1.36692	-0.106336
1946	STM14_5358		0.945729	1.14006	0.947238	1.05785	0.829546	0.895436	-0.799101	-0.776887
1947	STM14_4313	yhhJ	0.852554	1.00476	0.90654	0.870656	0.848513	1.04122	-0.706059	0.402758
1948	STM14_4322	yhiQ	0.937795	0.997993	0.91147	0.916357	0.939681	0.994667	-0.258821	0.0260883
1949	STM14_1927	ydcY	1.18544	0.999055	1.02015	0.991632	1.18656	1.02876	0.95225	0.301995
1950	STM14_2204	yoaB	0.769026	0.924388	1.01561	0.964243	0.83193	1.05327	-0.787407	0.5003
1951	STM14_0272	rnhB	0.944216	0.8729	0.969921	1.0277	1.0817	0.943779	0.437865	-0.3857
1952	STM14_2597	wcaJ	0.768121	0.87355	0.929072	1.01306	0.87931	0.917093	-0.554979	-0.601639
1953	STM14_4939	gldA_2	0.960027	1.01572	0.940334	0.951435	0.945166	0.988333	-0.231916	-0.0251699
1954	STM14_2861	nuoJ	1.30802	2.50296	1.04378	0.908412	0.522588	1.14901	-2.30492	1.27506
1955	STM14_1883		1.01999	0.988367	1.00966	0.978319	1.03199	1.03204	0.194019	0.328504
1956	STM14_5054		1.09086	0.966865	1.00239	0.971887	1.12824	1.03139	0.666186	0.323217
1957	STM14_3020	eutJ	0.710693	0.87888	1.12955	0.829754	0.808635	1.36131	-0.901685	2.99299
1958	STM14_4483	rfaG	1.17118	1.0466	1.02644	0.982458	1.11903	1.04477	0.621001	0.431529
1959	STM14_1039	artJ	1.12008	0.898511	0.995347	1.0175	1.2466	0.978225	1.2468	-0.106961
1960	STM14_1650	aroE_1	1.13468	1.05173	0.97905	1.07161	1.07887	0.913625	0.423971	-0.629704
1961	STM14_1900	smvA	1.03417	0.989664	1.07769	1.03128	1.04497	1.04501	0.257671	0.433425
1962	STM14_5155	fdhF	1.22526	1.03602	0.984411	0.999133	1.18266	0.985265	0.933137	-0.0499904
1963	STM14_2496		0.727146	1.0591	1.12907	1.09635	0.68657	1.02984	-1.50048	0.310739
1964	STM14_4253		1.22972	1.01097	0.847119	0.821524	1.21638	1.03115	1.09853	0.321346
1965	STM14_4234	malT	1.13931	1.02363	0.911147	1.00234	1.11301	0.909021	0.591475	-0.666959
1966	STM14_1598	celF	0.811989	0.947234	1.2674	1.70553	0.85722	0.743115	-0.663342	-2.00947
1967	STM14_3114	hscA	0.748807	1.04729	0.978715	1.00073	0.714995	0.978002	-1.36105	-0.108769
1968	STM14_1490	envF	1.03877	1.03823	0.890776	0.937065	1.00052	0.950602	0.039623	-0.330485
1969	STM14_0394	stbC	1.00798	0.924332	1.0928	0.989271	1.0905	1.10465	0.481018	0.91605
1970	STM14_1962	mdoD	0.90984	0.941024	1.00827	0.994506	0.966862	1.01384	-0.125484	0.181208
1971	STM14_0681	entD	0.940923	0.933126	1.04142	1.05486	1.00836	0.987254	0.0780649	-0.033895
1972	STM14_2907		1.08962	0.969784	0.945659	0.974219	1.12357	0.970684	0.643285	-0.167984
1973	STM14_1498		0.979502	0.92365	1.05077	0.961825	1.06047	1.09247	0.333715	0.817521
1974	STM14_3159	recO	0.885361	0.951164	0.896265	0.961941	0.930818	0.931725	-0.302301	-0.483238
1975	STM14_1353	flgJ	0.728829	1.00915	1.18994	1.01566	0.722223	1.1716	-1.32559	1.45779
1976	STM14_0614	ybbY	0.939828	0.941432	1.03688	0.933568	0.998296	1.11066	0.0287187	0.964743
1977	STM14_0065		1.22401	0.999085	0.927043	0.934112	1.22513	0.992432	1.14147	0.00800362
1978	STM14_4258	glgB	1.13796	1.07369	0.99753	0.989973	1.05986	1.00763	0.330713	0.131013
1979	STM14_1859		1.03382	1.08291	0.892634	0.983057	0.954669	0.908019	-0.185299	-0.675066
1980	STM14_0957	ybiI	1.21049	0.967467	0.953992	0.990217	1.25119	0.963418	1.26934	-0.226781
1981	RygC	RygC	1.12223	1.23241	1.079	1.08802	0.910601	0.991711	-0.401477	0.00217107
1982	STM14_0230	fhuD	1.10853	1.09909	1.01455	0.99318	1.00859	1.02152	0.0792286	0.243344
1983	STM14_3169		1.03797	1.04835	1.12169	1.12463	0.990098	0.997381	-0.0114985	0.048053
1984	STM14_0772_leader		1.12126	1.07587	0.937248	0.972762	1.04219	0.963492	0.244021	-0.226179
1985	STM14_0770	gltL	1.08377	1.00019	1.02135	0.943555	1.08357	1.08245	0.447028	0.736404
1986	STM14_3548	ygcB	1.07571	0.972455	1.21818	1.14597	1.10618	1.06301	0.557943	0.579155
1987	STM14_1951		1.00824	0.990687	0.980996	0.961688	1.01772	1.02008	0.123989	0.231709
1988	STM14_1206	pqiA	1.33042	1.10521	1.06038	0.993999	1.20377	1.06678	1.03669	0.609666
1989	STM14_4926		1.17176	1.0198	1.11348	0.974355	1.14902	1.14279	0.768096	1.22468
1990	STM14_2105		0.704076	1.00692	0.934447	1.09214	0.699239	0.855614	-1.43834	-1.09913
1991	STM14_0856	sucB	0.392561	1.00642	0.390352	0.295039	0.390058	1.32306	-2.95506	2.6834
1992	STM14_1267	scsB	1.06371	1.01201	0.938465	0.982104	1.05109	0.955566	0.287684	-0.290319
1993	STM14_5038		1.11916	1.03969	1.05381	0.99013	1.07643	1.06431	0.412013	0.589654
1994	STM14_4391	yiaC	0.842495	0.973262	0.89103	0.918372	0.86564	0.970228	-0.622038	-0.171675
1995	STM14_4346	yhjH	1.04735	1.28416	1.05664	0.926987	0.815594	1.13987	-0.867545	1.20107
1996	STM14_4482	rfaP	0.632359	0.946682	1.00433	1.0066	0.667974	0.997747	-1.59171	0.0510072
1997	STM14_3849	ygiX	1.11806	1.14741	1.03621	1.01086	0.97442	1.02507	-0.0884099	0.272122
1998	STM14_3198		0.89808	1.00573	0.929855	0.960101	0.892963	0.968497	-0.488003	-0.185681
1999	STM14_3929	garK	1.09389	1.02711	1.01826	0.986018	1.06502	1.0327	0.356024	0.333818
[truncated: 1,600 more rows]

## Sheet: L. rhamnosus hits
Index	Indentification	Gene	Lacto + Azi	Lacto	pH5.5 + Azi	pH5.5	Relative growth (Lacto)	Relative growth (pH 5.5)	Z score (Lacto)	Z score (pH 5.5)
2405	STM14_4878	sodA	0.224628	1.05956	0.984685	0.993766	0.212001	0.990862	-3.82853	-0.00470157
1350	STM14_4915	yiiU	0.236767	1.08332	0.861167	1.03614	0.218557	0.831134	-3.79637	-1.29722
2468	STM14_2915	dedA	0.258648	1.12701	0.786996	1.12896	0.229498	0.697097	-3.7427	-2.38185
3247	STM14_0468	sbcD	0.212942	0.868246	1.07792	1.06484	0.245256	1.01228	-3.6654	0.168603
3579	STM14_4216	envZ	0.266065	1.049	0.909025	0.941709	0.253636	0.965293	-3.62429	-0.211606
727	STM14_4217	ompR	0.278915	1.0356	0.919211	0.911452	0.269326	1.00851	-3.54732	0.138122
84	STM14_4477	rfaY	0.31481	1.12693	0.764182	0.976014	0.279353	0.782962	-3.49813	-1.68703
2716	C1023	C1023	0.294894	1.04914	1.04012	0.96087	0.281082	1.08247	-3.48965	0.736606
2063	STM14_3293	yfjG	0.341455	1.12721	0.668557	1.10166	0.30292	0.606861	-3.38252	-3.11204
2164	STM14_4719	wecC	0.289805	0.947168	0.979109	0.979513	0.30597	0.999587	-3.36756	0.0659002
906	STM14_5384	leuX	0.309674	1.00701	0.901978	0.896001	0.307519	1.00667	-3.35996	0.123219
2986	STM14_1033	rumB	0.976807	3.15694	1.02259	1.48375	0.309416	0.689189	-3.35065	-2.44584
1820	STM14_1015	ybjG	0.316829	1.01428	0.997931	1.39787	0.312368	0.713895	-3.33617	-2.24592
1858	STM14_1985	hrpA	0.322018	1.01808	0.386586	1.00323	0.316299	0.38534	-3.31689	-4.90458
1340	STM14_1080	trxB	0.354102	1.08857	0.937208	1.06996	0.325292	0.875927	-3.27277	-0.934758
1777	STM14_3717	tktA	0.253419	0.769312	1.01223	1.0037	0.32941	1.0085	-3.25257	0.138053
678	STM14_1409	phoP	0.290718	0.86392	0.847063	0.911388	0.33651	0.929422	-3.21774	-0.501879
902	STM14_2857	nuoN	1.09561	3.22239	0.697525	0.849192	0.339997	0.821399	-3.20063	-1.376
145	STM14_3810	hybD	0.82539	2.40614	0.944367	1.27487	0.343034	0.740754	-3.18573	-2.02858
3089	STM14_3850	ygiY	0.410299	1.18022	0.361038	1.0575	0.347645	0.341407	-3.16312	-5.26009
2981	STM14_1106	aroA	0.387919	1.10425	0.491454	0.803827	0.351295	0.611393	-3.14521	-3.07536
1404	STM14_0546	glnK	0.403359	1.13866	1.79843	1.05408	0.354242	1.70617	-3.13076	5.78358
2198	STM14_4803	mobA	1.19674	3.3452	1.11566	1.26386	0.357747	0.882744	-3.11356	-0.879595
1110	STM14_4577	ilvB	0.399145	1.0857	1.03012	0.975915	0.367638	1.05554	-3.06504	0.518673
1877	STM14_1366	fabH	0.55155	1.48439	1.03037	0.919569	0.371565	1.12049	-3.04577	1.04425
3463	STM14_1078	cydC	0.412244	1.0957	1.07362	1.00008	0.376237	1.07354	-3.02286	0.664314
711	STM14_2309	ruvC	0.384509	1.01186	0.946578	1.50047	0.380001	0.630854	-3.00439	-2.91789
3528	STM14_4008	rpoN	0.392361	1.02125	0.96539	0.986091	0.384197	0.979007	-2.98381	-0.100637
1566	STM14_5478	prfC	0.405012	1.04848	0.885809	1.01408	0.386287	0.873508	-2.97356	-0.954331
1433	STM14_4725		0.399968	1.03055	1.03745	0.997492	0.388112	1.04006	-2.9646	0.393424
1848	STM14_5519	arcA	0.349692	0.898386	0.851354	0.862548	0.389244	0.987022	-2.95905	-0.0357791
1991	STM14_0856	sucB	0.392561	1.00642	0.390352	0.295039	0.390058	1.32306	-2.95506	2.6834
105	STM14_3417	recA	0.548934	1.39276	1.14259	1.20965	0.394134	0.944562	-2.93506	-0.379365
1736	STM14_3909	yqjB	0.447863	1.12221	0.873611	1.13374	0.399091	0.770556	-2.91074	-1.78742
2163	STM14_2694	yeiA	0.886696	2.21487	1.07691	1.22711	0.400337	0.877602	-2.90463	-0.921201
2144	STM14_2707	fghA	0.434177	1.07762	0.739039	1.02293	0.402902	0.722475	-2.89205	-2.17649
2736	STM14_1586	astE	0.99986	2.44857	1.18102	1.32408	0.408344	0.891957	-2.86535	-0.805038
740	STM14_4069		0.443833	1.06782	0.671827	1.04531	0.415643	0.642709	-2.82955	-2.82196
549	STM14_3299		0.399267	0.958311	0.853442	0.989574	0.416636	0.862434	-2.82467	-1.04394
605	STM14_2864	nuoG	1.02523	2.45332	1.06436	1.12411	0.417893	0.946847	-2.81851	-0.360869
2833	STM14_0060		0.419857	1.00298	1.00948	0.959266	0.418611	1.05235	-2.81499	0.49283
560	STM14_2860	nuoK	1.14466	2.71891	0.787015	0.870465	0.420999	0.904132	-2.80327	-0.706522
197	STM14_4735	hemX	0.496765	1.16559	1.04293	1.10226	0.426192	0.946167	-2.7778	-0.366371
1817	STM14_1372	yceG	0.420641	0.984803	0.711848	0.991206	0.427132	0.718164	-2.77319	-2.21138
2952	STM14_3424	slrB	3.17347	7.41141	1.35125	0.774372	0.428187	1.74496	-2.76801	6.09744
1869	STM14_3606	amiC	0.345265	0.806042	0.648047	0.845953	0.428347	0.766055	-2.76723	-1.82384
876	STM14_2866	nuoE	0.557416	1.28109	0.934559	1.06336	0.435112	0.878871	-2.73404	-0.910936
1243	STM14_0808	fur	0.436588	0.99398	0.874623	0.950869	0.439232	0.919815	-2.71383	-0.579616
901	STM14_2299	yebA	0.432193	0.96483	0.922526	1.07352	0.447948	0.859349	-2.67107	-1.06891
424	STM14_4713	trxA	0.427509	0.944518	0.784575	0.739719	0.452621	1.06064	-2.64815	0.559935
2643	STM14_0814	seqA	0.395999	0.87146	0.64425	1.40175	0.454409	0.459604	-2.63938	-4.30364
2456	STM14_3739	gshB	0.439852	0.959857	0.988459	1.00922	0.458247	0.979428	-2.62055	-0.0972286
1438	STM14_3416	recX	0.498902	1.08832	1.01271	1.0348	0.458417	0.978654	-2.61971	-0.103492
1751	STM14_0853	sdhA	0.470796	1.01899	1.09134	1.02727	0.46202	1.06237	-2.60204	0.573949
2542	STM14_4179	ppiA	0.495464	1.06791	1.01201	1.01104	0.463956	1.00097	-2.59254	0.0770769
2042	STM14_0190	acnB	0.494448	1.06207	1.06054	0.988173	0.465552	1.07323	-2.58471	0.661848
1855	STM14_3077	xseA	0.481829	1.02784	1.03485	1.01401	0.468777	1.02056	-2.56889	0.235588
2114	STM14_4734	hemY	0.469377	0.997852	0.955395	0.935355	0.470388	1.02143	-2.56099	0.242614
2589	STM14_3498	invF	0.442671	0.935155	1.08596	1.03245	0.473367	1.05183	-2.54638	0.48863
1836	STM14_2868	nuoB	1.29749	2.70366	0.698216	0.844688	0.479901	0.826596	-2.51432	-1.33394
985	STM14_1804		0.673435	1.4017	1.07116	1.38576	0.480442	0.772978	-2.51167	-1.76782
3467	STM14_2616	asmA	0.462723	0.955165	0.930662	1.04552	0.484444	0.890139	-2.49204	-0.819751
2509	STM14_2769	sspH2	0.472466	0.969676	1.06959	1.07127	0.487241	0.998435	-2.47831	0.0565815
832	STM14_3530	surE	0.495412	1.0134	0.982944	0.997346	0.488861	0.985559	-2.47037	-0.0476149
3226	STM14_3692	visC	0.491603	0.98437	0.897527	0.987553	0.499408	0.90884	-2.41863	-0.668428
576	STM14_2292	zwf	0.548464	1.09802	0.917589	1.09248	0.499503	0.839917	-2.41816	-1.22615
1685	STM14_2910	cvpA	0.52792	1.05068	0.759769	0.909183	0.502453	0.835661	-2.40369	-1.26059
697	STM14_5542	pefC	0.488739	0.968081	0.916805	0.954207	0.504853	0.960802	-2.39192	-0.247945
269	STM14_0003	thrB	0.595607	1.1709	0.916521	0.962879	0.508674	0.951855	-2.37317	-0.320344
1359	STM14_1819	rspB	0.477663	0.930641	0.951218	1.08632	0.513262	0.875635	-2.35066	-0.937119
2422	STM14_1001		0.547062	1.06283	1.05036	1.04454	0.514722	1.00557	-2.34351	0.114336
1155	STM14_4327	gor	0.598208	1.15601	0.716042	0.885146	0.517476	0.808954	-2.32999	-1.47671
1954	STM14_2861	nuoJ	1.30802	2.50296	1.04378	0.908412	0.522588	1.14901	-2.30492	1.27506
2321	STM14_5538	pefI	0.53988	1.03152	1.12974	1.09535	0.523384	1.0314	-2.30101	0.32336
1286	STM14_0854	sdhB	0.581154	1.09868	0.957376	0.955622	0.528956	1.00184	-2.27368	0.0840927
1140	STM14_1649	aroD	0.550767	1.03808	1.1181	0.996344	0.530563	1.1222	-2.26579	1.0581
1600	STM14_5227	yjeO	1.05716	1.98804	0.975303	1.16681	0.53176	0.835872	-2.25992	-1.25888
636	STM14_1408	phoQ	0.407916	0.755821	0.842735	0.83461	0.5397	1.00973	-2.22097	0.148018
3461	STM14_4918	menA	0.580119	1.07241	0.559105	0.813275	0.540948	0.687474	-2.21485	-2.45972
2404	STM14_2930	yfcM	0.595164	1.10009	0.670683	1.01659	0.541014	0.659738	-2.21452	-2.68415
1160	STM14_4727	wecG	0.454537	0.837113	0.851273	1.12084	0.542982	0.759495	-2.20487	-1.87692
2053	STM14_0485		0.580609	1.06511	0.971096	1.08745	0.545115	0.892999	-2.19441	-0.796613
1667	STM14_2867	nuoC	0.955047	1.74798	0.730777	0.647801	0.546373	1.12809	-2.18824	1.10574
1390	STM14_2742	yejE	0.562382	1.0201	0.788398	1.01769	0.551303	0.774692	-2.16405	-1.75395
2990	STM14_0871	pal	1.72069	3.11884	0.638256	0.888422	0.551708	0.718415	-2.16206	-2.20934
911	STM14_4197	damX	0.472386	0.855857	0.688063	0.956345	0.551946	0.719471	-2.1609	-2.2008
2583	STM14_1610	pfkB	0.685055	1.2374	0.962295	1.02586	0.553624	0.938033	-2.15267	-0.432194
2180	STM14_3397	emrR	0.609507	1.09567	1.06926	1.08287	0.556288	0.987431	-2.1396	-0.0324674
1554	STM14_1560	mipA	0.570528	1.02559	0.928753	1.07084	0.55629	0.867315	-2.13959	-1.00445
343	STM14_5414		0.670218	1.2011	1.04328	1.1206	0.558005	0.931003	-2.13117	-0.489084
29	STM14_4960	udhA	0.484566	0.868087	1.04193	1.02479	0.5582	1.01672	-2.13022	0.204569
30	STM14_2162		1.00296	1.79625	1.02779	1.35454	0.558361	0.758769	-2.12943	-1.8828
1039	STM14_3768		0.595092	1.06098	0.940489	1.10001	0.560887	0.854978	-2.11704	-1.10428
2139	STM14_5066		0.96799	1.721	1.06552	1.45305	0.562457	0.733294	-2.10934	-2.08894
3083	STM14_4783	rfaH	0.587113	1.03031	1.05612	0.998198	0.569841	1.05803	-2.07311	0.538834
3225	STM14_2017		0.576318	1.00976	0.884261	0.953555	0.570746	0.927331	-2.06867	-0.518794
878	STM14_4722	wecD	0.466621	0.815591	0.924617	1.09737	0.572126	0.842573	-2.0619	-1.20466
1651	STM14_3782		0.575982	1.00596	0.724941	0.963052	0.572572	0.752754	-2.05972	-1.93147
1898	STM14_1848		0.606639	1.05786	1.01128	1.01685	0.57346	0.99452	-2.05536	0.0248977
675	STM14_4781	tatC	0.604473	1.04929	0.597474	0.734875	0.576079	0.813028	-2.04251	-1.44373
2249	STM14_1749	gst	0.683437	1.1811	1.00223	1.02855	0.578646	0.974416	-2.02992	-0.137781
1230	STM14_1917		1.04671	1.80511	0.991775	1.27061	0.579861	0.780553	-2.02396	-1.70652
1778	STM14_4445	mtlR	0.607669	1.04774	0.823697	0.989515	0.579978	0.832425	-2.02338	-1.28678
2794	STM14_0078	carB	0.628086	1.08171	0.889207	0.846708	0.58064	1.05019	-2.02014	0.47541
1248	STM14_5430		0.625993	1.07621	0.982185	1.0184	0.581667	0.964443	-2.0151	-0.218489
741	STM14_1835	ydeD	0.62357	1.06723	0.858233	0.929026	0.58429	0.923798	-2.00223	-0.547385
822	STM14_4786	fre	0.613826	1.04572	1.09549	1.06378	0.586989	1.0298	-1.98899	0.310416
3399	STM14_2185		0.655776	1.11662	0.996618	1.06439	0.587286	0.936324	-1.98753	-0.446022
966	SraH	SraH	0.595168	1.0125	0.898289	0.941777	0.587818	0.953823	-1.98492	-0.304419
3193	STM14_4866	rhaB	0.58923	1.00232	1.09172	1.05494	0.587864	1.03487	-1.9847	0.351393
2256	STM14_2194	minD	0.772599	1.31234	0.90679	0.912042	0.58872	0.994241	-1.9805	0.0226419
1168	STM14_0341		0.694842	1.1782	0.849891	1.07836	0.589748	0.788133	-1.97545	-1.64518
707	STM14_5464	bglJ	0.682496	1.15544	1.10841	1.10562	0.59068	1.00252	-1.97089	0.0896405

## Sheet: pH hits
Index	Indentification	Gene	Lacto + Azi	Lacto	pH5.5 + Azi	pH5.5	Relative growth (Lacto)	Relative growth (pH 5.5)	Z score (Lacto)	Z score (pH 5.5)
3089	STM14_3850	ygiY	0.410299	1.18022	0.361038	1.0575	0.347645	0.341407	-3.16312	-5.26009
3118	STM14_0267	hlpA	0.992162	0.952553	0.366963	1.07382	1.04158	0.341738	0.241062	-5.25742
1858	STM14_1985	hrpA	0.322018	1.01808	0.386586	1.00323	0.316299	0.38534	-3.31689	-4.90458
328	STM14_0815	pgm	0.633693	0.729085	0.455899	1.0741	0.869161	0.424449	-0.604765	-4.58812
2643	STM14_0814	seqA	0.395999	0.87146	0.64425	1.40175	0.454409	0.459604	-2.63938	-4.30364
2644	STM14_0529	tig	1.24954	0.993921	0.477214	0.945114	1.25718	0.504928	1.29869	-3.93688
2827	STM14_2388	fliE	0.911221	0.846256	0.77342	1.31424	1.07677	0.588491	0.413669	-3.26068
1	STM14_0367	yafJ	0.988631	1.0534	0.740859	1.22613	0.938511	0.604226	-0.264562	-3.13336
2063	STM14_3293	yfjG	0.341455	1.12721	0.668557	1.10166	0.30292	0.606861	-3.38252	-3.11204
2981	STM14_1106	aroA	0.387919	1.10425	0.491454	0.803827	0.351295	0.611393	-3.14521	-3.07536
3403	STM14_3660		1.03343	0.936519	0.920268	1.48461	1.10348	0.61987	0.544691	-3.00677
711	STM14_2309	ruvC	0.384509	1.01186	0.946578	1.50047	0.380001	0.630854	-3.00439	-2.91789
696	STM14_5011	hupA	1.04427	0.968429	0.633018	0.988683	1.07831	0.640263	0.421244	-2.84175
1281	STM14_4747	yifL	0.750838	1.03509	0.648793	1.01314	0.725382	0.640376	-1.31009	-2.84083
740	STM14_4069		0.443833	1.06782	0.671827	1.04531	0.415643	0.642709	-2.82955	-2.82196
2344	STM14_2844	menC	1.42553	1.87553	0.599744	0.923018	0.760064	0.649764	-1.13995	-2.76487
934	STM14_0543	ybaO	1.16382	1.03765	0.682909	1.05006	1.12159	0.650355	0.633547	-2.76009
1816	STM14_2232	prc	1.24465	1.06058	0.712784	1.09005	1.17355	0.653899	0.888451	-2.73141
2404	STM14_2930	yfcM	0.595164	1.10009	0.670683	1.01659	0.541014	0.659738	-2.21452	-2.68415
2430	STM14_2537	pduM	0.835478	1.12499	0.72206	1.08958	0.742654	0.662693	-1.22536	-2.66024
753	STM14_0697	ybdB	1.01233	1.0866	0.663418	0.997895	0.931656	0.664818	-0.29819	-2.64305
379	STM14_2554	phsB	0.676136	0.943268	0.563299	0.844394	0.716802	0.667105	-1.35218	-2.62454
3032	STM14_0552	ylaB	0.942588	1.16882	0.826291	1.23023	0.806441	0.671658	-0.912444	-2.5877
2892	STM14_1733	gloA	0.874228	0.977308	0.877388	1.30559	0.894527	0.672024	-0.480332	-2.58474
908	STM14_2711		1.08777	1.19822	0.791959	1.17537	0.907817	0.673797	-0.415138	-2.5704
739	STM14_3477	sptP	1.02993	1.29031	0.782095	1.1593	0.79821	0.674625	-0.952826	-2.56369
1481	STM14_2691	sanA	0.807263	0.968081	0.638962	0.940509	0.83388	0.679379	-0.777842	-2.52522
2532	STM14_0843		0.912121	1.1921	0.75401	1.10653	0.765137	0.681418	-1.11507	-2.50872
3461	STM14_4918	menA	0.580119	1.07241	0.559105	0.813275	0.540948	0.687474	-2.21485	-2.45972
2986	STM14_1033	rumB	0.976807	3.15694	1.02259	1.48375	0.309416	0.689189	-3.35065	-2.44584
3494	STM14_5220	frdD	0.987148	0.911407	0.930785	1.34411	1.0831	0.69249	0.444747	-2.41913
593	STM14_0945	ybhR	1.00713	0.9885	0.708205	1.01981	1.01885	0.694449	0.129543	-2.40328
2140	STM14_0744	dacA	0.976513	0.974985	0.662059	0.951932	1.00157	0.69549	0.0447685	-2.39486
2468	STM14_2915	dedA	0.258648	1.12701	0.786996	1.12896	0.229498	0.697097	-3.7427	-2.38185
1712	STM14_2252		1.23278	1.12723	0.689864	0.989604	1.09364	0.697112	0.496417	-2.38173
1716	STM14_4557		1.14026	0.987491	0.771354	1.1047	1.1547	0.698246	0.795998	-2.37255
1003	STM14_1332	pyrC	1.07838	0.959004	0.832661	1.19029	1.12448	0.699547	0.647724	-2.36202
2574	STM14_0606	allR	0.73939	1.04308	0.702606	0.998205	0.708854	0.70387	-1.39117	-2.32704
2067	STM14_1558	yeaG	0.953804	0.965571	0.69855	0.989035	0.987813	0.706294	-0.0227055	-2.30742
1820	STM14_1015	ybjG	0.316829	1.01428	0.997931	1.39787	0.312368	0.713895	-3.33617	-2.24592
72	STM14_5533	srgC	1.00216	1.0182	0.916107	1.27778	0.984251	0.716952	-0.040182	-2.22118
1817	STM14_1372	yceG	0.420641	0.984803	0.711848	0.991206	0.427132	0.718164	-2.77319	-2.21138
2990	STM14_0871	pal	1.72069	3.11884	0.638256	0.888422	0.551708	0.718415	-2.16206	-2.20934
911	STM14_4197	damX	0.472386	0.855857	0.688063	0.956345	0.551946	0.719471	-2.1609	-2.2008
2144	STM14_2707	fghA	0.434177	1.07762	0.739039	1.02293	0.402902	0.722475	-2.89205	-2.17649
2280	STM14_3863	ygiD	1.18637	0.950665	1.06379	1.46587	1.24793	0.725705	1.25335	-2.15035
1821	STM14_1673	orf48	0.916245	1.31226	0.92696	1.27653	0.698219	0.726155	-1.44334	-2.14671
552	STM14_0368	yafK	0.834124	1.00468	0.697194	0.959797	0.830241	0.726398	-0.795693	-2.14475
1475	STM14_2874	yfbQ	0.733641	0.968084	0.705911	0.970809	0.757828	0.727137	-1.15092	-2.13877
2977	STM14_0523	cyoA	1.03458	1.02676	0.863986	1.18637	1.00762	0.728261	0.0744653	-2.12967
555	STM14_5499	serB	0.900108	1.02691	0.775734	1.06447	0.876519	0.72875	-0.56867	-2.12572
2360	STM14_0563	aefA	1.00229	0.976643	1.00685	1.37912	1.02626	0.730065	0.165899	-2.11507
2139	STM14_5066		0.96799	1.721	1.06552	1.45305	0.562457	0.733294	-2.10934	-2.08894
591	STM14_2967	yfeC	1.1671	1.65336	0.914452	1.23632	0.705898	0.739658	-1.40567	-2.03745
2618	STM14_1387	ycfQ	1.02748	1.00929	0.755976	1.02195	1.01802	0.739739	0.125476	-2.03679
145	STM14_3810	hybD	0.82539	2.40614	0.944367	1.27487	0.343034	0.740754	-3.18573	-2.02858
1966	STM14_1598	celF	0.811989	0.947234	1.2674	1.70553	0.85722	0.743115	-0.663342	-2.00947
2989	STM14_0439	yaiV	1.15906	1.15398	0.928445	1.24864	1.00441	0.743565	0.0586868	-2.00583
2207	STM14_0596	ybbP	0.988845	1.06229	0.760947	1.0217	0.930857	0.744788	-0.302111	-1.99593
1823	STM14_1277		0.719392	0.983162	0.784973	1.05148	0.731713	0.746541	-1.27903	-1.98174
1152	STM14_1575	selD	1.09889	1.05415	1.08695	1.45539	1.04245	0.746844	0.245303	-1.97929
